# Supplementary material for: Small molecule inhibition of apicomplexan FtsH1 disrupts plastid biogenesis in human pathogens
Source: eLife. 2017 Aug 18;6:e29865. doi: 10.7554/eLife.29865 (PMC5576918; doi:10.7554/eLife.29865)
Supplement: Figure 2—source data 1. [file elife-29865-fig2-data1.xlsx]

## Sheet: Sheet1
See following sheets in this file for the full list of mutations discovered in each of our strains compared to our parental strain.
Sample Name	Amount of ENU (mM)	Mutations after quality filter
D3 (named resistant 1 in Fig 2b)	0	7
73 (named resistant 2 in Fig 2b)	0.7	28
22 (named resistant 3 in Fig 2b)	2	32
14	1	81
51	0.5	35
11	1	25
21	2	33
D1	0	22
Quality Filter: Parent frequency <0.2, parent coverage >5, mutant frequency >0.8, mutant coverage >5
Proteins with mutations in multiple actinonin-resistant clones	Annotation	Amino Acid Change	Parent Nucleotide	Mutant Nucleotide	Nucleotide Position
TGGT1_232160	zinc finger, C3HC4 type (RING finger) domain-containing protein	Gly404Arg	C	G	1901920
TGGT1_259260	membrane protein FtsH1	Asn805Ser	T	C	2790794

## Sheet: D3
Alt Allele Freq	0.8
CHROMOSOME	POSITION	REFERENCE	VARIANT	PARENT_COVERAGE	PARENT_ALLELE_FREQ	PARENT_ALLELE	D3_COVERAGE	D3_ALLELE_FREQ	D3_ALLELE	QUAL_FILTER	MUTATION_TYPE	MUTATION	GENE_ID	PRODUCT_NAME	PARENT = D3 ?
AAQM03000006	1293	C	A	131	0.37	C	139	0.37	C	LowQual	upstream_gene_variant	c.-1C>A	TGGT1_200230	microneme protein MIC17C	Y
AAQM03000006	1941	T	C	135	0.27	T	145	0.24	T	LowQual	missense_variant	p.Phe92Leu	TGGT1_200230	microneme protein MIC17C	Y
AAQM03000017	1579	T	G	76	0.48	T	104	0.47	T	LowQual	upstream_gene_variant	c.-1A>C	TGGT1_408330	toxoplasma gondii family D protein	Y
AAQM03000031	1778	C	T	276	0.3	C	297	0.23	C	LowQual	synonymous_variant	p.Gln26Gln	TGGT1_308090	rhoptry protein ROP5	Y
AAQM03000031	1790	C	T	281	0.25	C	305	0.23	C	LowQual	synonymous_variant	p.Ala22Ala	TGGT1_308090	rhoptry protein ROP5	Y
AAQM03000031	1841	G	A	295	0.31	G	322	0.22	G	LowQual	synonymous_variant	p.Leu5Leu	TGGT1_308090	rhoptry protein ROP5	Y
AAQM03000031	1860	G	C	300	0.58	G	315	0.46	G	LowQual	upstream_gene_variant	c.-1C>G	TGGT1_308090	rhoptry protein ROP5	Y
AAQM03000031	1928	G	A	289	0.48	G	318	0.46	G	LowQual	upstream_gene_variant	c.-1C>T	TGGT1_308090	rhoptry protein ROP5	Y
AAQM03000031	2049	C	T	233	0.41	C	214	0.34	C	LowQual	upstream_gene_variant	c.-1G>A	TGGT1_308090	rhoptry protein ROP5	Y
AAQM03000031	2224	T	C	166	0.35	T	163	0.32	T	LowQual	upstream_gene_variant	c.-1A>G	TGGT1_308090	rhoptry protein ROP5	Y
AAQM03000031	2240	G	C	160	0.36	G	164	0.33	G	LowQual	upstream_gene_variant	c.-1C>G	TGGT1_308090	rhoptry protein ROP5	Y
AAQM03000031	2241	C	T	160	0.36	C	162	0.33	C	LowQual	upstream_gene_variant	c.-1G>A	TGGT1_308090	rhoptry protein ROP5	Y
AAQM03000031	2250	A	T	161	0.37	A	160	0.36	A	LowQual	upstream_gene_variant	c.-1T>A	TGGT1_308090	rhoptry protein ROP5	Y
AAQM03000031	2307	C	T	155	0.38	C	143	0.36	C	LowQual	upstream_gene_variant	c.-1G>A	TGGT1_308090	rhoptry protein ROP5	Y
AAQM03000041	1491	G	A	91	0.31	G	96	0.39	G	LowQual	intergenic_region		TGGT1_217951	hypothetical protein	Y
AAQM03000041	1509	C	T	96	0.37	C	104	0.39	C	LowQual	intergenic_region		TGGT1_217951	hypothetical protein	Y
AAQM03000041	1782	G	T	111	0.45	G	113	0.48	G	LowQual	intergenic_region		TGGT1_217951	hypothetical protein	Y
AAQM03000041	1841	A	G	129	0.53	A	98	0.55	A	LowQual	intergenic_region		TGGT1_217951	hypothetical protein	Y
AAQM03000041	2473	A	G	106	0.52	A	80	0.56	A	LowQual	downstream_gene_variant	c.*420T>C	TGGT1_217951	hypothetical protein	Y
AAQM03000041	2480	G	C	103	0.52	G	81	0.56	G	LowQual	downstream_gene_variant	c.*420C>G	TGGT1_217951	hypothetical protein	Y
AAQM03000041	2488	G	A	104	0.5	G	84	0.54	G	LowQual	downstream_gene_variant	c.*420C>T	TGGT1_217951	hypothetical protein	Y
AAQM03000041	2617	A	C	95	0.55	A	87	0.56	A	LowQual	downstream_gene_variant	c.*420T>G	TGGT1_217951	hypothetical protein	Y
AAQM03000041	2639	G	A	100	0.53	G	82	0.57	G	LowQual	downstream_gene_variant	c.*420C>T	TGGT1_217951	hypothetical protein	Y
AAQM03000041	3534	T	G	82	0.54	T	85	0.47	T	LowQual	missense_variant	p.Asn119Thr	TGGT1_217951	hypothetical protein	Y
AAQM03000041	3542	T	G	86	0.52	T	89	0.46	T	LowQual	missense_variant	p.Gln116His	TGGT1_217951	hypothetical protein	Y
AAQM03000041	3550	T	C	85	0.52	T	91	0.43	T	LowQual	missense_variant	p.Thr114Ala	TGGT1_217951	hypothetical protein	Y
AAQM03000041	3618	C	T	74	0.41	C	71	0.35	C	LowQual	missense_variant	p.Ser91Asn	TGGT1_217951	hypothetical protein	Y
AAQM03000041	3623	C	T	72	0.4	C	71	0.33	C	LowQual	synonymous_variant	p.Thr89Thr	TGGT1_217951	hypothetical protein	Y
AAQM03000041	3654	T	A	65	0.4	T	65	0.29	T	LowQual	missense_variant	p.Glu79Val	TGGT1_217951	hypothetical protein	Y
AAQM03000041	3731	A	G	55	0.23	A	58	0.27	A	LowQual	synonymous_variant	p.Asn53Asn	TGGT1_217951	hypothetical protein	Y
AAQM03000041	3790	C	T	62	0.14	C	43	0.13	C	LowQual	missense_variant	p.Glu34Lys	TGGT1_217951	hypothetical protein	Y
AAQM03000042	64	C	T	8	1	T	23	0.95	T	LowQual	intergenic_region		TGGT1_408560	hypothetical protein	Y
AAQM03000042	69	C	T	9	1	T	23	0.95	T	LowQual	intergenic_region		TGGT1_408560	hypothetical protein	Y
AAQM03000042	100	T	A	13	1	A	21	1	A	LowQual	intergenic_region		TGGT1_408560	hypothetical protein	Y
AAQM03000042	710	G	T	95	0.44	G	90	0.5	G	LowQual	intergenic_region		TGGT1_408560	hypothetical protein	Y
AAQM03000042	1103	A	C	92	0.43	A	88	0.54	A	LowQual	intergenic_region		TGGT1_408560	hypothetical protein	Y
AAQM03000042	1219	A	G	81	0.38	A	92	0.51	A	LowQual	intergenic_region		TGGT1_408560	hypothetical protein	Y
AAQM03000042	1236	G	A	83	0.33	G	87	0.51	G	LowQual	upstream_gene_variant	c.-1G>A	TGGT1_408560	hypothetical protein	Y
AAQM03000042	1253	T	C	82	0.31	T	88	0.45	T	LowQual	upstream_gene_variant	c.-1T>C	TGGT1_408560	hypothetical protein	Y
AAQM03000042	1264	C	G	78	0.34	C	89	0.43	C	LowQual	upstream_gene_variant	c.-1C>G	TGGT1_408560	hypothetical protein	Y
AAQM03000042	1288	T	C	83	0.34	T	104	0.46	T	LowQual	upstream_gene_variant	c.-1T>C	TGGT1_408560	hypothetical protein	Y
AAQM03000042	1299	C	T	78	0.35	C	105	0.42	C	LowQual	upstream_gene_variant	c.-1C>T	TGGT1_408560	hypothetical protein	Y
AAQM03000042	1321	T	G	90	0.36	T	112	0.43	T	LowQual	upstream_gene_variant	c.-1T>G	TGGT1_408560	hypothetical protein	Y
AAQM03000042	1329	C	T	89	0.39	C	112	0.46	C	LowQual	upstream_gene_variant	c.-1C>T	TGGT1_408560	hypothetical protein	Y
AAQM03000042	1422	C	T	108	0.41	C	99	0.44	C	LowQual	upstream_gene_variant	c.-1C>T	TGGT1_408560	hypothetical protein	Y
AAQM03000042	1477	A	T	92	1	T	115	1	T	LowQual	upstream_gene_variant	c.-1A>T	TGGT1_408560	hypothetical protein	Y
AAQM03000042	1672	A	C	97	0.41	A	99	0.52	A	LowQual	upstream_gene_variant	c.-1A>C	TGGT1_408560	hypothetical protein	Y
AAQM03000048	691	C	G	63	0.36	C	66	0.3	C	LowQual	intron_variant	c.100-568C>G	TGGT1_245770B	hypothetical protein	Y
AAQM03000048	761	G	A	84	0.47	G	82	0.5	G	LowQual	intron_variant	c.100-498G>A	TGGT1_245770B	hypothetical protein	Y
AAQM03000048	764	G	A	85	0.47	G	84	0.52	G	LowQual	intron_variant	c.100-495G>A	TGGT1_245770B	hypothetical protein	Y
AAQM03000048	1075	A	G	95	0.47	A	107	0.42	A	LowQual	intron_variant	c.100-184A>G	TGGT1_245770B	hypothetical protein	Y
AAQM03000048	1176	A	G	52	0.36	A	67	0.34	A	LowQual	intron_variant	c.100-83A>G	TGGT1_245770B	hypothetical protein	Y
AAQM03000048	1218	C	T	41	0.36	C	53	0.32	C	LowQual	intron_variant	c.100-41C>T	TGGT1_245770B	hypothetical protein	Y
AAQM03000059	6064	C	T	91	0.54	C	87	0.45	C	LowQual	intron_variant	c.130-844G>A	TGGT1_408710	KRUF family protein	Y
AAQM03000059	6910	C	T	50	0.92	T	44	0.88	T	LowQual	intron_variant	c.129+23G>A	TGGT1_408710	KRUF family protein	Y
AAQM03000066	1731	G	A	89	0.31	G	96	0.37	G	LowQual	upstream_gene_variant	n.-1G>A	TGGT1_408810	tRNA-Ala	Y
AAQM03000066	1774	C	A	95	0.45	C	97	0.47	C	LowQual	upstream_gene_variant	n.-1C>A	TGGT1_408810	tRNA-Ala	Y
AAQM03000073	4140	C	T	40	0.8	T	59	0.76	C	LowQual	upstream_gene_variant	c.-1G>A	TGGT1_256650	hypothetical protein	N
AAQM03000074	729	T	C	55	0.16	T	59	0.13	T	LowQual	downstream_gene_variant	c.*2427A>G	TGGT1_329800	hypothetical protein	Y
AAQM03000074	1420	C	T	113	0.53	C	108	0.49	C	LowQual	downstream_gene_variant	c.*2427G>A	TGGT1_329800	hypothetical protein	Y
AAQM03000074	1428	T	C	110	0.54	T	104	0.48	T	LowQual	downstream_gene_variant	c.*2427A>G	TGGT1_329800	hypothetical protein	Y
AAQM03000074	1510	C	T	113	0.53	C	101	0.48	C	LowQual	downstream_gene_variant	c.*2427G>A	TGGT1_329800	hypothetical protein	Y
AAQM03000074	1894	C	T	101	0.48	C	103	0.5	C	LowQual	missense_variant	p.Val747Ile	TGGT1_329800	hypothetical protein	Y
AAQM03000074	1929	G	A	106	0.46	G	105	0.46	G	LowQual	missense_variant	p.Thr735Met	TGGT1_329800	hypothetical protein	Y
AAQM03000074	1930	T	C	106	0.47	T	104	0.47	T	LowQual	missense_variant	p.Thr735Ala	TGGT1_329800	hypothetical protein	Y
AAQM03000074	2013	T	C	114	0.5	T	103	0.5	T	LowQual	missense_variant	p.Asn707Ser	TGGT1_329800	hypothetical protein	Y
AAQM03000074	2106	G	T	114	0.56	G	96	0.44	G	LowQual	missense_variant	p.Pro676Gln	TGGT1_329800	hypothetical protein	Y
AAQM03000074	2220	A	G	114	0.48	A	110	0.4	A	LowQual	missense_variant	p.Met638Thr	TGGT1_329800	hypothetical protein	Y
AAQM03000074	2982	A	C	108	0.55	A	91	0.43	A	LowQual	synonymous_variant	p.Pro571Pro	TGGT1_329800	hypothetical protein	Y
AAQM03000074	2984	G	T	109	0.55	G	89	0.42	G	LowQual	missense_variant	p.Pro571Thr	TGGT1_329800	hypothetical protein	Y
AAQM03000074	3330	G	A	118	0.48	G	80	0.42	G	LowQual	synonymous_variant	p.Ser542Ser	TGGT1_329800	hypothetical protein	Y
AAQM03000074	3473	G	C	108	0.54	G	75	0.5	G	LowQual	missense_variant	p.Arg495Gly	TGGT1_329800	hypothetical protein	Y
AAQM03000074	3514	C	T	124	0.57	C	78	0.55	C	LowQual	missense_variant	p.Ser481Asn	TGGT1_329800	hypothetical protein	Y
AAQM03000074	3546	T	G	131	0.59	T	81	0.59	T	LowQual	synonymous_variant	p.Ala470Ala	TGGT1_329800	hypothetical protein	Y
AAQM03000074	3769	G	C	104	0.51	G	88	0.55	G	LowQual	intron_variant	c.1354+98C>G	TGGT1_329800	hypothetical protein	Y
AAQM03000074	3773	T	A	102	0.5	T	91	0.56	T	LowQual	intron_variant	c.1354+94A>T	TGGT1_329800	hypothetical protein	Y
AAQM03000074	3781	A	G	107	0.52	A	94	0.57	A	LowQual	intron_variant	c.1354+86T>C	TGGT1_329800	hypothetical protein	Y
AAQM03000074	4339	T	C	92	0.57	T	90	0.48	T	LowQual	intron_variant	c.1021+125A>G	TGGT1_329800	hypothetical protein	Y
AAQM03000074	4700	C	T	66	0.5	C	76	0.46	C	LowQual	missense_variant	p.Ser262Asn	TGGT1_329800	hypothetical protein	Y
AAQM03000074	4731	A	C	60	0.46	A	66	0.45	A	LowQual	missense_variant	p.Ser252Ala	TGGT1_329800	hypothetical protein	Y
AAQM03000074	4732	T	G	60	0.46	T	66	0.45	T	LowQual	synonymous_variant	p.Ala251Ala	TGGT1_329800	hypothetical protein	Y
AAQM03000074	5180	C	T	88	0.47	C	72	0.43	C	LowQual	intron_variant	c.697+107G>A	TGGT1_329800	hypothetical protein	Y
AAQM03000074	5189	A	C	85	0.47	A	75	0.44	A	LowQual	intron_variant	c.697+98T>G	TGGT1_329800	hypothetical protein	Y
AAQM03000074	5242	C	T	79	0.51	C	82	0.5	C	LowQual	intron_variant	c.697+45G>A	TGGT1_329800	hypothetical protein	Y
AAQM03000074	5308	A	G	72	0.48	A	96	0.5	A	LowQual	missense_variant	p.Tyr226His	TGGT1_329800	hypothetical protein	Y
AAQM03000074	5313	G	A	76	0.47	G	101	0.51	G	LowQual	missense_variant	p.Thr224Ile	TGGT1_329800	hypothetical protein	Y
AAQM03000074	5358	T	G	87	0.44	T	113	0.43	T	LowQual	missense_variant	p.Lys209Thr	TGGT1_329800	hypothetical protein	Y
AAQM03000074	5591	A	G	110	0.55	A	117	0.58	A	LowQual	intron_variant	c.601+43T>C	TGGT1_329800	hypothetical protein	Y
AAQM03000074	5769	C	T	103	0.48	C	92	0.5	C	LowQual	missense_variant	p.Glu156Lys	TGGT1_329800	hypothetical protein	Y
AAQM03000074	5905	C	T	115	0.53	C	101	0.47	C	LowQual	synonymous_variant	p.Gly110Gly	TGGT1_329800	hypothetical protein	Y
AAQM03000074	5960	T	C	110	0.44	T	91	0.5	T	LowQual	missense_variant	p.Lys92Arg	TGGT1_329800	hypothetical protein	Y
AAQM03000074	5994	T	G	102	0.41	T	90	0.45	T	LowQual	missense_variant	p.Thr81Pro	TGGT1_329800	hypothetical protein	Y
AAQM03000074	6125	C	T	112	0.42	C	86	0.34	C	LowQual	missense_variant	p.Arg37His	TGGT1_329800	hypothetical protein	Y
AAQM03000074	6170	G	T	89	0.32	G	75	0.3	G	LowQual	missense_variant	p.Thr22Lys	TGGT1_329800	hypothetical protein	Y
AAQM03000074	6243	T	C	61	0.24	T	49	0.14	T	LowQual	upstream_gene_variant	c.-1A>G	TGGT1_329800	hypothetical protein	Y
AAQM03000074	6257	A	C	55	0.2	A	48	0.12	A	LowQual	upstream_gene_variant	c.-1T>G	TGGT1_329800	hypothetical protein	Y
AAQM03000088	574	C	A	53	0.2	C	58	0.18	C	LowQual	intergenic_region		TGGT1_329710	SAG-related sequence SRS26I	Y
AAQM03000088	649	G	C	72	0.36	G	88	0.37	G	LowQual	intergenic_region		TGGT1_329710	SAG-related sequence SRS26I	Y
AAQM03000088	664	G	A	77	0.41	G	89	0.4	G	LowQual	intergenic_region		TGGT1_329710	SAG-related sequence SRS26I	Y
AAQM03000088	1396	A	G	100	0.52	A	97	0.51	A	LowQual	intergenic_region		TGGT1_329710	SAG-related sequence SRS26I	Y
AAQM03000088	1709	T	G	104	0.5	T	94	0.43	T	LowQual	intergenic_region		TGGT1_329710	SAG-related sequence SRS26I	Y
AAQM03000088	2132	T	C	92	0.51	T	128	0.57	T	LowQual	downstream_gene_variant	c.*1464A>G	TGGT1_329710	SAG-related sequence SRS26I	Y
AAQM03000088	2463	A	G	21	0.47	A	22	0.45	A	LowQual	downstream_gene_variant	c.*1464T>C	TGGT1_329710	SAG-related sequence SRS26I	Y
AAQM03000088	2466	G	T	22	0.5	G	22	0.45	G	LowQual	downstream_gene_variant	c.*1464C>A	TGGT1_329710	SAG-related sequence SRS26I	Y
AAQM03000088	3840	T	C	101	0.5	T	88	0.53	T	LowQual	missense_variant	p.Asp133Gly	TGGT1_329710	SAG-related sequence SRS26I	Y
AAQM03000088	4035	T	C	86	0.5	T	88	0.51	T	LowQual	missense_variant	p.Asn68Ser	TGGT1_329710	SAG-related sequence SRS26I	Y
AAQM03000088	4054	G	C	85	0.51	G	90	0.5	G	LowQual	missense_variant	p.Gln62Glu	TGGT1_329710	SAG-related sequence SRS26I	Y
AAQM03000088	4065	T	C	84	0.46	T	89	0.49	T	LowQual	missense_variant	p.Glu58Gly	TGGT1_329710	SAG-related sequence SRS26I	Y
AAQM03000088	4068	C	G	83	0.46	C	88	0.5	C	LowQual	missense_variant	p.Arg57Thr	TGGT1_329710	SAG-related sequence SRS26I	Y
AAQM03000088	4116	A	C	82	0.45	A	107	0.48	A	LowQual	missense_variant	p.Val41Gly	TGGT1_329710	SAG-related sequence SRS26I	Y
AAQM03000088	4126	T	C	82	0.58	T	104	0.5	T	LowQual	missense_variant	p.Ser38Gly	TGGT1_329710	SAG-related sequence SRS26I	Y
AAQM03000088	4278	A	G	99	0.52	A	115	0.56	A	LowQual	upstream_gene_variant	c.-1T>C	TGGT1_329710	SAG-related sequence SRS26I	Y
AAQM03000088	4406	C	T	74	0.32	C	82	0.29	C	LowQual	upstream_gene_variant	c.-1G>A	TGGT1_329710	SAG-related sequence SRS26I	Y
AAQM03000088	4407	A	G	74	0.32	A	84	0.28	A	LowQual	upstream_gene_variant	c.-1T>C	TGGT1_329710	SAG-related sequence SRS26I	Y
AAQM03000089	2148	T	C	69	0.31	T	62	0.27	T	LowQual	missense_variant	p.Ser309Gly	TGGT1_408950	SAG-related sequence protein SRS26A	Y
AAQM03000115	997	G	C	265	0.38	G	250	0.31	G	LowQual	intron_variant	c.62-83C>G	TGGT1_409120	putative vacuolar type H+-ATPase proteolipid subunit	Y
AAQM03000132	808	A	G	47	0.14	A	58	0.18	A	LowQual	synonymous_variant	p.Phe1517Phe	TGGT1_409330	putative polyketide synthase	Y
AAQM03000132	811	C	T	49	0.14	C	61	0.18	C	LowQual	synonymous_variant	p.Ser1516Ser	TGGT1_409330	putative polyketide synthase	Y
AAQM03000132	813	A	T	50	0.14	A	60	0.18	A	LowQual	missense_variant	p.Ser1516Thr	TGGT1_409330	putative polyketide synthase	Y
AAQM03000132	814	A	G	50	0.14	A	60	0.18	A	LowQual	synonymous_variant	p.Tyr1515Tyr	TGGT1_409330	putative polyketide synthase	Y
AAQM03000132	815	T	A	50	0.14	T	60	0.18	T	LowQual	missense_variant	p.Tyr1515Phe	TGGT1_409330	putative polyketide synthase	Y
AAQM03000132	1281	T	C	146	0.34	T	151	0.28	T	LowQual	missense_variant	p.Thr1360Ala	TGGT1_409330	putative polyketide synthase	Y
AAQM03000132	3571	T	C	155	0.35	T	134	0.38	T	LowQual	synonymous_variant	p.Pro596Pro	TGGT1_409330	putative polyketide synthase	Y
AAQM03000132	3667	C	T	176	0.34	C	150	0.32	C	LowQual	synonymous_variant	p.Pro564Pro	TGGT1_409330	putative polyketide synthase	Y
AAQM03000132	4311	C	T	128	0.32	C	126	0.31	C	LowQual	intron_variant	c.1059-11G>A	TGGT1_409330	putative polyketide synthase	Y
AAQM03000132	4629	G	T	140	0.36	G	147	0.3	G	LowQual	missense_variant	p.Pro291Thr	TGGT1_409330	putative polyketide synthase	Y
AAQM03000137	1314	G	C	10	1	C	8	1	C	LowQual	intergenic_region		TGGT1_280070B	hypothetical protein	Y
AAQM03000137	1327	C	A	12	0.91	A	9	1	A	LowQual	intergenic_region		TGGT1_280070B	hypothetical protein	Y
AAQM03000137	1330	G	C	12	0.91	C	9	1	C	LowQual	intergenic_region		TGGT1_280070B	hypothetical protein	Y
AAQM03000137	1333	A	G	13	0.92	G	9	1	G	LowQual	intergenic_region		TGGT1_280070B	hypothetical protein	Y
AAQM03000137	1340	A	G	15	0.93	G	11	1	G	LowQual	intergenic_region		TGGT1_280070B	hypothetical protein	Y
AAQM03000141	4160	A	G	57	0.8	G	50	0.84	G	LowQual	upstream_gene_variant	c.-1A>G	TGGT1_409380	hypothetical protein	Y
AAQM03000141	4199	G	A	48	0.77	G	47	0.76	G	LowQual	upstream_gene_variant	c.-1G>A	TGGT1_409380	hypothetical protein	Y
AAQM03000164	1	A	G	2	1	G	6	0	A	LowQual;SnpGap	upstream_gene_variant	c.-1A>G	TGGT1_409520	hypothetical protein	N
AAQM03000164	3	G	A	4	0.75	G	6	0	G	LowQual;SnpGap	upstream_gene_variant	c.-1G>A	TGGT1_409520	hypothetical protein	Y
AAQM03000164	4	A	G	4	0	A	7	0	A	LowQual;SnpGap	upstream_gene_variant	c.-1A>G	TGGT1_409520	hypothetical protein	Y
AAQM03000170	1034	A	G	70	0.24	A	69	0.23	A	LowQual	synonymous_variant	p.Gln311Gln	TGGT1_322110	hypothetical protein	Y
AAQM03000170	1071	T	C	76	0.31	T	84	0.26	T	LowQual	stop_lost&splice_region_variant	p.Ter324Glnext*?	TGGT1_322110	hypothetical protein	Y
AAQM03000170	1108	A	T	81	0.65	A	98	0.67	A	LowQual	missense_variant	p.Glu5Val	TGGT1_409590	putative transmembrane protein	Y
AAQM03000170	1194	A	G	109	0.46	A	134	0.41	A	LowQual	missense_variant	p.Arg34Gly	TGGT1_409590	putative transmembrane protein	Y
AAQM03000170	1649	T	A	89	0.44	T	98	0.56	T	LowQual	downstream_gene_variant	c.*972T>A	TGGT1_322110	hypothetical protein	Y
AAQM03000170	3241	G	A	102	0.41	G	89	0.57	G	LowQual	upstream_gene_variant	c.-1C>T	TGGT1_322120	hypothetical protein	Y
AAQM03000170	3433	C	A	94	0.55	C	107	0.56	C	LowQual	upstream_gene_variant	c.-1G>T	TGGT1_322120	hypothetical protein	Y
AAQM03000170	5141	T	C	87	0.49	T	111	0.54	T	LowQual	upstream_gene_variant	c.-1A>G	TGGT1_322130	hypothetical protein	Y
AAQM03000170	5687	A	G	76	0.42	A	94	0.43	A	LowQual	intergenic_region		TGGT1_322130-TGGT1_409600		Y
AAQM03000170	5723	C	G	78	0.53	C	94	0.53	C	LowQual	intergenic_region		TGGT1_322130-TGGT1_409600		Y
AAQM03000170	5925	C	T	83	0.51	C	81	0.54	C	LowQual	intergenic_region		TGGT1_322130-TGGT1_409600		Y
AAQM03000170	5970	T	G	88	0.47	T	92	0.54	T	LowQual	intergenic_region		TGGT1_322130-TGGT1_409600		Y
AAQM03000170	7354	C	G	79	0.49	C	105	0.45	C	LowQual	missense_variant	p.Ala156Pro	TGGT1_409600	rhoptry kinase family protein	Y
AAQM03000170	7374	A	T	76	0.46	A	98	0.44	A	LowQual	missense_variant	p.Met149Lys	TGGT1_409600	rhoptry kinase family protein	Y
AAQM03000170	7392	C	A	70	0.45	C	89	0.43	C	LowQual	missense_variant	p.Trp143Leu	TGGT1_409600	rhoptry kinase family protein	Y
AAQM03000170	7398	A	G	70	0.45	A	86	0.44	A	LowQual	missense_variant	p.Val141Ala	TGGT1_409600	rhoptry kinase family protein	Y
AAQM03000170	7404	G	A	71	0.45	G	83	0.44	G	LowQual	missense_variant	p.Pro139Leu	TGGT1_409600	rhoptry kinase family protein	Y
AAQM03000170	7424	A	G	64	0.35	A	79	0.4	A	LowQual	synonymous_variant	p.Phe132Phe	TGGT1_409600	rhoptry kinase family protein	Y
AAQM03000170	7427	T	A	64	0.35	T	80	0.4	T	LowQual	synonymous_variant	p.Ser131Ser	TGGT1_409600	rhoptry kinase family protein	Y
AAQM03000170	7459	C	A	51	0.33	C	72	0.31	C	LowQual	missense_variant	p.Val121Leu	TGGT1_409600	rhoptry kinase family protein	Y
AAQM03000170	7466	G	C	50	0.36	G	71	0.32	G	LowQual	missense_variant	p.Ile118Met	TGGT1_409600	rhoptry kinase family protein	Y
AAQM03000170	7530	T	G	49	0.24	T	51	0.21	T	LowQual	missense_variant	p.Tyr97Ser	TGGT1_409600	rhoptry kinase family protein	Y
AAQM03000170	7561	C	T	38	0.21	C	48	0.14	C	LowQual	missense_variant	p.Ala87Thr	TGGT1_409600	rhoptry kinase family protein	Y
AAQM03000170	7571	C	T	37	0.21	C	49	0.16	C	LowQual	synonymous_variant	p.Arg83Arg	TGGT1_409600	rhoptry kinase family protein	Y
AAQM03000170	7572	C	T	37	0.21	C	47	0.17	C	LowQual	missense_variant	p.Arg83Gln	TGGT1_409600	rhoptry kinase family protein	Y
AAQM03000170	7578	T	C	33	0.21	T	42	0.16	T	LowQual	missense_variant	p.Glu81Gly	TGGT1_409600	rhoptry kinase family protein	Y
AAQM03000170	7579	C	T	33	0.21	C	42	0.16	C	LowQual	missense_variant	p.Glu81Lys	TGGT1_409600	rhoptry kinase family protein	Y
AAQM03000199	846	G	A	87	0.51	G	102	0.57	G	LowQual	upstream_gene_variant	c.-1G>A	TGGT1_363030	rhoptry protein ROP8	Y
AAQM03000203	2352	T	C	70	0.41	T	89	0.42	T	LowQual	missense_variant	p.Ser31Pro	TGGT1_360840	SAG-related sequence protein SRS48E	Y
AAQM03000203	2403	G	A	64	0.29	G	78	0.33	G	LowQual	missense_variant	p.Ala48Thr	TGGT1_360840	SAG-related sequence protein SRS48E	Y
AAQM03000203	2405	A	G	63	0.3	A	78	0.33	A	LowQual	synonymous_variant	p.Ala48Ala	TGGT1_360840	SAG-related sequence protein SRS48E	Y
AAQM03000203	2411	A	G	66	0.28	A	74	0.31	A	LowQual	synonymous_variant	p.Lys50Lys	TGGT1_360840	SAG-related sequence protein SRS48E	Y
AAQM03000203	2412	G	A	64	0.29	G	73	0.31	G	LowQual	missense_variant	p.Glu51Lys	TGGT1_360840	SAG-related sequence protein SRS48E	Y
AAQM03000203	2414	G	A	64	0.29	G	73	0.31	G	LowQual	synonymous_variant	p.Glu51Glu	TGGT1_360840	SAG-related sequence protein SRS48E	Y
AAQM03000203	2417	C	T	66	0.28	C	73	0.31	C	LowQual	synonymous_variant	p.Asn52Asn	TGGT1_360840	SAG-related sequence protein SRS48E	Y
AAQM03000203	2441	G	C	67	0.22	G	74	0.33	G	LowQual	synonymous_variant	p.Leu60Leu	TGGT1_360840	SAG-related sequence protein SRS48E	Y
AAQM03000203	2452	G	A	66	0.19	G	71	0.32	G	LowQual	missense_variant	p.Ser64Asn	TGGT1_360840	SAG-related sequence protein SRS48E	Y
AAQM03000203	2456	C	G	67	0.19	C	70	0.32	C	LowQual	missense_variant	p.Asp65Glu	TGGT1_360840	SAG-related sequence protein SRS48E	Y
AAQM03000203	2459	A	G	66	0.18	A	66	0.31	A	LowQual	synonymous_variant	p.Ser66Ser	TGGT1_360840	SAG-related sequence protein SRS48E	Y
AAQM03000203	2463	C	G	66	0.16	C	65	0.32	C	LowQual	missense_variant	p.Gln68Glu	TGGT1_360840	SAG-related sequence protein SRS48E	Y
AAQM03000203	2465	G	C	67	0.16	G	65	0.32	G	LowQual	missense_variant	p.Gln68His	TGGT1_360840	SAG-related sequence protein SRS48E	Y
AAQM03000204	782	A	C	157	0.59	A	190	0.54	A	LowQual	intergenic_region		TGGT1_409860	SAG-related sequence protein SRS48Q	Y
AAQM03000204	933	A	G	199	0.57	A	210	0.45	A	LowQual	upstream_gene_variant	c.-1A>G	TGGT1_409860	SAG-related sequence protein SRS48Q	Y
AAQM03000204	1204	A	G	202	0.49	A	230	0.42	A	LowQual	upstream_gene_variant	c.-1A>G	TGGT1_409860	SAG-related sequence protein SRS48Q	Y
AAQM03000204	1233	G	T	195	0.4	G	226	0.46	G	LowQual	upstream_gene_variant	c.-1G>T	TGGT1_409860	SAG-related sequence protein SRS48Q	Y
AAQM03000204	1293	T	C	209	0.39	T	223	0.37	T	LowQual	upstream_gene_variant	c.-1T>C	TGGT1_409860	SAG-related sequence protein SRS48Q	Y
AAQM03000204	1377	G	A	208	0.5	G	226	0.47	G	LowQual	upstream_gene_variant	c.-1G>A	TGGT1_409860	SAG-related sequence protein SRS48Q	Y
AAQM03000204	1538	T	G	162	0.58	T	169	0.56	T	LowQual	upstream_gene_variant	c.-1T>G	TGGT1_409860	SAG-related sequence protein SRS48Q	Y
AAQM03000204	1558	C	T	145	0.54	C	156	0.53	C	LowQual	upstream_gene_variant	c.-1C>T	TGGT1_409860	SAG-related sequence protein SRS48Q	Y
AAQM03000204	1595	T	A	123	0.54	T	141	0.54	T	LowQual	upstream_gene_variant	c.-1T>A	TGGT1_409860	SAG-related sequence protein SRS48Q	Y
AAQM03000204	1597	A	G	123	0.53	A	136	0.53	A	LowQual	upstream_gene_variant	c.-1A>G	TGGT1_409860	SAG-related sequence protein SRS48Q	Y
AAQM03000204	1639	C	T	108	0.5	C	113	0.42	C	LowQual	upstream_gene_variant	c.-1C>T	TGGT1_409860	SAG-related sequence protein SRS48Q	Y
AAQM03000204	1645	A	T	100	0.44	A	101	0.37	A	LowQual	upstream_gene_variant	c.-1A>T	TGGT1_409860	SAG-related sequence protein SRS48Q	Y
AAQM03000204	3233	A	C	46	0.89	C	37	0.89	C	LowQual	intron_variant	c.1234+168A>C	TGGT1_409860	SAG-related sequence protein SRS48Q	Y
AAQM03000204	3238	G	T	45	0.86	T	38	0.86	T	LowQual	intron_variant	c.1234+173G>T	TGGT1_409860	SAG-related sequence protein SRS48Q	Y
AAQM03000204	3249	C	T	46	0.82	T	38	0.86	T	LowQual	intron_variant	c.1234+184C>T	TGGT1_409860	SAG-related sequence protein SRS48Q	Y
AAQM03000204	3265	A	T	47	0.76	A	36	0.83	T	LowQual	intron_variant	c.1234+200A>T	TGGT1_409860	SAG-related sequence protein SRS48Q	N
AAQM03000204	3303	A	G,T	46	0.65	A	32	0.78	A	LowQual	intron_variant	c.1234+238A>G	TGGT1_409860	SAG-related sequence protein SRS48Q	Y
AAQM03000204	3473	C	A	45	0.75	C	55	0.85	A	LowQual;SnpGap	intron_variant	c.1235-104C>A	TGGT1_409860	SAG-related sequence protein SRS48Q	N
AAQM03000205	3017	C	T	37	1	T	51	1	T	LowQual	missense_variant	p.Ser166Phe	TGGT1_409870	SAG-related sequence protein SRS48K	Y
AAQM03000205	3020	C	T	37	1	T	51	1	T	LowQual	missense_variant	p.Pro167Leu	TGGT1_409870	SAG-related sequence protein SRS48K	Y
AAQM03000205	5022	A	G	7	0.85	G	1	1	G	LowQual	downstream_gene_variant	c.*1764A>G	TGGT1_409870	SAG-related sequence protein SRS48K	Y
AAQM03000207	1209	A	G	81	0.35	A	66	0.3	A	LowQual	intron_variant	c.450+272A>G	TGGT1_301890	Toxoplasma gondii family B protein	Y
AAQM03000207	7176	T	C	97	0.46	T	103	0.51	T	LowQual	intergenic_region				Y
AAQM03000207	7219	A	C	112	0.46	A	113	0.36	A	LowQual	intergenic_region				Y
AAQM03000207	7232	A	G	111	0.45	A	117	0.35	A	LowQual	intergenic_region				Y
AAQM03000215	499	A	G	111	0.38	A	97	0.5	A	LowQual	downstream_gene_variant	c.*1857T>C	TGGT1_409990	hypothetical protein	Y
AAQM03000215	510	T	C	109	0.49	T	96	0.59	T	LowQual	downstream_gene_variant	c.*1857A>G	TGGT1_409990	hypothetical protein	Y
AAQM03000215	635	T	G	98	0.48	T	86	0.44	T	LowQual	intron_variant	c.1841-14A>C	TGGT1_409990	hypothetical protein	Y
AAQM03000229	179	A	G	51	0.64	A	50	0.68	A	LowQual	missense_variant	p.Gln40Arg	TGGT1_410060	putative proteophosphoglycan ppg4, related protein	Y
AAQM03000229	483	A	G	90	0.84	G	90	0.67	A	LowQual	synonymous_variant	p.Glu141Glu	TGGT1_410060	putative proteophosphoglycan ppg4, related protein	N
AAQM03000229	1251	T	C	209	0.65	T	236	0.6	T	LowQual	synonymous_variant	p.Asp397Asp	TGGT1_410060	putative proteophosphoglycan ppg4, related protein	Y
AAQM03000229	1334	G	A	158	0.76	G	209	0.8	A	LowQual	missense_variant	p.Gly425Glu	TGGT1_410060	putative proteophosphoglycan ppg4, related protein	N
AAQM03000229	1412	C	A	122	0.72	C	132	0.71	C	LowQual	missense_variant	p.Thr451Lys	TGGT1_410060	putative proteophosphoglycan ppg4, related protein	Y
AAQM03000229	1442	A	G	125	0.56	A	151	0.54	A	LowQual	missense_variant	p.Lys461Arg	TGGT1_410060	putative proteophosphoglycan ppg4, related protein	Y
AAQM03000229	1611	T	G	321	0.65	T	332	0.6	T	LowQual	missense_variant	p.Asp517Glu	TGGT1_410060	putative proteophosphoglycan ppg4, related protein	Y
AAQM03000229	1917	C	G	55	0.63	C	57	0.63	C	LowQual	downstream_gene_variant	c.*1771C>G	TGGT1_410060	putative proteophosphoglycan ppg4, related protein	Y
AAQM03000229	1918	A	G	52	0.76	A	54	0.72	A	LowQual	downstream_gene_variant	c.*1771A>G	TGGT1_410060	putative proteophosphoglycan ppg4, related protein	Y
AAQM03000229	1920	G	A	54	0.68	G	54	0.64	G	LowQual	downstream_gene_variant	c.*1771G>A	TGGT1_410060	putative proteophosphoglycan ppg4, related protein	Y
AAQM03000229	1935	A	G	39	0.76	A	37	0.7	A	LowQual	downstream_gene_variant	c.*1771A>G	TGGT1_410060	putative proteophosphoglycan ppg4, related protein	Y
AAQM03000229	1952	A	T	13	0.61	A	14	0.42	A	LowQual	downstream_gene_variant	c.*1771A>T	TGGT1_410060	putative proteophosphoglycan ppg4, related protein	Y
AAQM03000229	1954	C	G	12	0.66	C	13	0.46	C	LowQual	downstream_gene_variant	c.*1771C>G	TGGT1_410060	putative proteophosphoglycan ppg4, related protein	Y
AAQM03000229	1955	T	C	11	0.81	C	12	0.5	T	LowQual	downstream_gene_variant	c.*1771T>C	TGGT1_410060	putative proteophosphoglycan ppg4, related protein	N
AAQM03000233	706	G	A	56	0.17	G	74	0.13	G	LowQual	downstream_gene_variant	c.*918C>T	TGGT1_410090	hypothetical protein	Y
AAQM03000233	815	C	A	77	0.62	C	83	0.62	C	LowQual	downstream_gene_variant	c.*918G>T	TGGT1_410090	hypothetical protein	Y
AAQM03000233	1017	G	A	92	0.54	G	106	0.45	G	LowQual	downstream_gene_variant	c.*918C>T	TGGT1_410090	hypothetical protein	Y
AAQM03000233	1312	A	G	80	0.51	A	101	0.48	A	LowQual	downstream_gene_variant	c.*918T>C	TGGT1_410090	hypothetical protein	Y
AAQM03000233	1814	T	C	45	0.48	T	44	0.34	T	LowQual	intron_variant	c.527-20A>G	TGGT1_410090	hypothetical protein	Y
AAQM03000233	1815	T	A	45	0.48	T	44	0.34	T	LowQual	intron_variant	c.527-21A>T	TGGT1_410090	hypothetical protein	Y
AAQM03000233	1819	G	A	45	0.48	G	43	0.34	G	LowQual	intron_variant	c.527-25C>T	TGGT1_410090	hypothetical protein	Y
AAQM03000249	1	C	G	0	0	C	0	0	C	SnpGap	intergenic_region		TGGT1_410220	putative transmembrane protein	Y
AAQM03000249	2	C	A	0	0	C	0	0	C	SnpGap	intergenic_region		TGGT1_410220	putative transmembrane protein	Y
AAQM03000249	4	G	T	1	0	G	2	0	G	LowQual;SnpGap	intergenic_region		TGGT1_410220	putative transmembrane protein	Y
AAQM03000249	1864	T	A	69	0.56	T	62	0.54	T	LowQual	intron_variant	c.438+128A>T	TGGT1_410220	putative transmembrane protein	Y
AAQM03000249	1884	C	T	73	0.36	C	61	0.32	C	LowQual	intron_variant	c.438+108G>A	TGGT1_410220	putative transmembrane protein	Y
AAQM03000249	1886	A	G	73	0.36	A	62	0.33	A	LowQual	intron_variant	c.438+106T>C	TGGT1_410220	putative transmembrane protein	Y
AAQM03000249	2073	C	T	99	0.54	C	106	0.45	C	LowQual	synonymous_variant	p.Thr119Thr	TGGT1_410220	putative transmembrane protein	Y
AAQM03000249	2589	C	T	73	0.39	C	58	0.34	C	LowQual	intron_variant	c.127+196G>A	TGGT1_410220	putative transmembrane protein	Y
AAQM03000261	1490	A	G	199	0.16	A	240	0.2	A	LowQual	upstream_gene_variant	c.-1A>G	TGGT1_298590	hypothetical protein	Y
AAQM03000261	1756	C	T	218	0.24	C	217	0.21	C	LowQual	upstream_gene_variant	c.-1C>T	TGGT1_298590	hypothetical protein	Y
AAQM03000261	1777	C	T	222	0.23	C	223	0.2	C	LowQual	upstream_gene_variant	c.-1C>T	TGGT1_298590	hypothetical protein	Y
AAQM03000261	1945	T	C	191	0.19	T	226	0.19	T	LowQual	upstream_gene_variant	c.-1T>C	TGGT1_298590	hypothetical protein	Y
AAQM03000261	1968	C	G	178	0.65	C	222	0.61	C	LowQual	upstream_gene_variant	c.-1C>G	TGGT1_298590	hypothetical protein	Y
AAQM03000261	2237	G	C	205	0.34	G	249	0.33	G	LowQual	upstream_gene_variant	c.-1G>C	TGGT1_298590	hypothetical protein	Y
AAQM03000272	1853	G	T	229	0.17	G	240	0.17	G	LowQual	intergenic_region		TGGT1_223150	START domain-containing protein	Y
AAQM03000272	1947	G	T	185	0.3	G	189	0.39	G	LowQual	intergenic_region		TGGT1_223150	START domain-containing protein	Y
AAQM03000272	2159	C	A	234	0.23	C	212	0.15	C	LowQual	intergenic_region		TGGT1_223150	START domain-containing protein	Y
AAQM03000272	3019	T	C	278	0.2	T	285	0.17	T	LowQual	downstream_gene_variant	c.*1275A>G	TGGT1_223150	START domain-containing protein	Y
AAQM03000272	3193	C	T	251	0.18	C	264	0.19	C	LowQual	downstream_gene_variant	c.*1275G>A	TGGT1_223150	START domain-containing protein	Y
AAQM03000272	3389	T	C	241	0.41	T	285	0.35	T	LowQual	downstream_gene_variant	c.*1275A>G	TGGT1_223150	START domain-containing protein	Y
AAQM03000272	3468	G	A	234	0.23	G	290	0.2	G	LowQual	downstream_gene_variant	c.*1275C>T	TGGT1_223150	START domain-containing protein	Y
AAQM03000272	3686	T	C	225	0.39	T	243	0.32	T	LowQual	intron_variant	c.1165-94A>G	TGGT1_223150	START domain-containing protein	Y
AAQM03000272	3688	C	T	226	0.38	C	240	0.32	C	LowQual	intron_variant	c.1165-96G>A	TGGT1_223150	START domain-containing protein	Y
AAQM03000272	3690	C	G	229	0.38	C	241	0.32	C	LowQual	intron_variant	c.1165-98G>C	TGGT1_223150	START domain-containing protein	Y
AAQM03000272	3931	G	A	269	0.4	G	263	0.36	G	LowQual	missense_variant	p.Ser356Phe	TGGT1_223150	START domain-containing protein	Y
AAQM03000272	3997	T	C	273	0.18	T	287	0.23	T	LowQual	missense_variant	p.His334Arg	TGGT1_223150	START domain-containing protein	Y
AAQM03000272	4347	C	T	233	0.18	C	223	0.2	C	LowQual	intron_variant	c.987+72G>A	TGGT1_223150	START domain-containing protein	Y
AAQM03000272	4429	C	T	204	0.2	C	214	0.21	C	LowQual	missense_variant	p.Cys326Tyr	TGGT1_223150	START domain-containing protein	Y
AAQM03000272	4435	T	A	207	0.19	T	214	0.21	T	LowQual	missense_variant	p.His324Leu	TGGT1_223150	START domain-containing protein	Y
AAQM03000272	5454	G	C	260	0.21	G	301	0.19	G	LowQual	intron_variant	c.618+178C>G	TGGT1_223150	START domain-containing protein	Y
AAQM03000272	5576	G	A	259	0.21	G	307	0.14	G	LowQual	intron_variant	c.618+56C>T	TGGT1_223150	START domain-containing protein	Y
AAQM03000272	6666	T	C	250	0.19	T	263	0.22	T	LowQual	synonymous_variant	p.Ser73Ser	TGGT1_223150	START domain-containing protein	Y
AAQM03000272	6886	T	C	211	0.19	T	250	0.21	T	LowQual	intron_variant	c.145-146A>G	TGGT1_223150	START domain-containing protein	Y
AAQM03000272	6913	A	G	200	0.17	A	247	0.19	A	LowQual	intron_variant	c.145-173T>C	TGGT1_223150	START domain-containing protein	Y
AAQM03000281	575	T	C	14	0.5	T	18	0.38	T	LowQual	intergenic_region		TGGT1_318130A	Toxoplasma gondii family E protein	Y
AAQM03000281	582	G	C	17	0.47	G	18	0.55	G	LowQual	intergenic_region		TGGT1_318130A	Toxoplasma gondii family E protein	Y
AAQM03000281	688	T	C	43	0.41	T	47	0.48	T	LowQual	intergenic_region		TGGT1_318130A	Toxoplasma gondii family E protein	Y
AAQM03000281	768	G	T	70	0.52	G	88	0.52	G	LowQual	intergenic_region		TGGT1_318130A	Toxoplasma gondii family E protein	Y
AAQM03000281	811	G	A	90	0.56	G	109	0.53	G	LowQual	intergenic_region		TGGT1_318130A	Toxoplasma gondii family E protein	Y
AAQM03000281	828	A	G	94	0.54	A	112	0.53	A	LowQual	intergenic_region		TGGT1_318130A	Toxoplasma gondii family E protein	Y
AAQM03000281	832	A	G	95	0.55	A	111	0.53	A	LowQual	intergenic_region		TGGT1_318130A	Toxoplasma gondii family E protein	Y
AAQM03000281	1164	G	A	98	0.52	G	96	0.54	G	LowQual	upstream_gene_variant	c.-1G>A	TGGT1_318130A	Toxoplasma gondii family E protein	Y
AAQM03000281	1437	A	C	91	0.45	A	105	0.5	A	LowQual	upstream_gene_variant	c.-1A>C	TGGT1_318130A	Toxoplasma gondii family E protein	Y
AAQM03000281	1445	A	G	96	0.46	A	105	0.5	A	LowQual	upstream_gene_variant	c.-1A>G	TGGT1_318130A	Toxoplasma gondii family E protein	Y
AAQM03000281	2319	T	G	65	0.4	T	72	0.27	T	LowQual	missense_variant	p.Val134Gly	TGGT1_318130A	Toxoplasma gondii family E protein	Y
AAQM03000281	2320	G	A	64	0.4	G	72	0.27	G	LowQual	synonymous_variant	p.Val134Val	TGGT1_318130A	Toxoplasma gondii family E protein	Y
AAQM03000281	2323	C	A	64	0.4	C	70	0.28	C	LowQual	missense_variant	p.Asn135Lys	TGGT1_318130A	Toxoplasma gondii family E protein	Y
AAQM03000281	2324	C	G	64	0.4	C	70	0.28	C	LowQual	missense_variant	p.Arg136Gly	TGGT1_318130A	Toxoplasma gondii family E protein	Y
AAQM03000281	2341	A	C	66	0.39	A	66	0.31	A	LowQual	synonymous_variant	p.Pro141Pro	TGGT1_318130A	Toxoplasma gondii family E protein	Y
AAQM03000281	2358	T	C	69	0.34	T	70	0.31	T	LowQual	missense_variant	p.Leu147Ser	TGGT1_318130A	Toxoplasma gondii family E protein	Y
AAQM03000293	163	C	T	58	0.34	C	65	0.24	C	LowQual	upstream_gene_variant	c.-1C>T	TGGT1_410480	hypothetical protein	Y
AAQM03000293	575	C	T	133	0.51	C	133	0.52	C	LowQual	upstream_gene_variant	c.-1C>T	TGGT1_410480	hypothetical protein	Y
AAQM03000293	641	T	G	131	0.35	T	138	0.36	T	LowQual	upstream_gene_variant	c.-1T>G	TGGT1_410480	hypothetical protein	Y
AAQM03000293	691	A	T	122	0.45	A	133	0.45	A	LowQual	upstream_gene_variant	c.-1A>T	TGGT1_410480	hypothetical protein	Y
AAQM03000293	920	A	C	234	0.34	A	233	0.4	A	LowQual	upstream_gene_variant	c.-1A>C	TGGT1_410480	hypothetical protein	Y
AAQM03000293	1001	T	A	232	0.17	T	206	0.18	T	LowQual	upstream_gene_variant	c.-1T>A	TGGT1_410480	hypothetical protein	Y
AAQM03000293	1101	G	A	192	0.41	G	179	0.37	G	LowQual	start_lost	p.Met1?	TGGT1_410480	hypothetical protein	Y
AAQM03000293	1713	G	A	245	0.37	G	254	0.34	G	LowQual	downstream_gene_variant	c.*444G>A	TGGT1_410480	hypothetical protein	Y
AAQM03000293	2011	T	C	159	0.5	T	150	0.5	T	LowQual	downstream_gene_variant	c.*444T>C	TGGT1_410480	hypothetical protein	Y
AAQM03000293	2033	T	C	134	0.52	T	146	0.52	T	LowQual	downstream_gene_variant	c.*444T>C	TGGT1_410480	hypothetical protein	Y
AAQM03000293	2042	G	C	135	0.53	G	147	0.54	G	LowQual	downstream_gene_variant	c.*444G>C	TGGT1_410480	hypothetical protein	Y
AAQM03000302	735	G	T	142	0.47	G	166	0.53	G	LowQual	missense_variant	p.Pro110Thr	TGGT1_410590	cAMP-dependent protein kinase	Y
AAQM03000302	984	C	T	144	0.77	C	148	0.75	C	LowQual	missense_variant	p.Ala27Thr	TGGT1_410590	cAMP-dependent protein kinase	Y
AAQM03000302	1001	A	G	137	0.77	A	156	0.75	A	LowQual	missense_variant	p.Leu21Pro	TGGT1_410590	cAMP-dependent protein kinase	Y
AAQM03000302	1593	G	A	184	0.48	G	177	0.48	G	LowQual	upstream_gene_variant	c.-1C>T	TGGT1_410590	cAMP-dependent protein kinase	Y
AAQM03000302	1819	G	A	182	0.44	G	209	0.49	G	LowQual	upstream_gene_variant	c.-1C>T	TGGT1_410590	cAMP-dependent protein kinase	Y
AAQM03000302	2594	G	A	184	0.54	G	219	0.47	G	LowQual	intergenic_region				Y
AAQM03000302	3124	T	G	201	0.28	T	193	0.29	T	LowQual	intergenic_region				Y
AAQM03000302	3305	G	A	199	0.49	G	211	0.56	G	LowQual	intergenic_region				Y
AAQM03000304	671	T	A	65	0.24	T	63	0.15	T	LowQual	downstream_gene_variant	c.*749A>T	TGGT1_410610	hypothetical protein	Y
AAQM03000304	732	G	A	80	0.32	G	82	0.29	G	LowQual	downstream_gene_variant	c.*749C>T	TGGT1_410610	hypothetical protein	Y
AAQM03000304	882	G	T	139	0.38	G	156	0.41	G	LowQual	downstream_gene_variant	c.*749C>A	TGGT1_410610	hypothetical protein	Y
AAQM03000304	905	C	T	139	0.66	C	169	0.59	C	LowQual	downstream_gene_variant	c.*749G>A	TGGT1_410610	hypothetical protein	Y
AAQM03000304	913	G	A	139	0.3	G	179	0.3	G	LowQual	downstream_gene_variant	c.*749C>T	TGGT1_410610	hypothetical protein	Y
AAQM03000304	1507	G	A	329	0.24	G	342	0.26	G	LowQual	intron_variant	c.714-74C>T	TGGT1_410610	hypothetical protein	Y
AAQM03000304	1509	A	G	335	0.24	A	346	0.26	A	LowQual	intron_variant	c.714-76T>C	TGGT1_410610	hypothetical protein	Y
AAQM03000304	1554	C	G	394	0.24	C	394	0.26	C	LowQual	intron_variant	c.714-121G>C	TGGT1_410610	hypothetical protein	Y
AAQM03000304	1603	A	G	445	0.24	A	446	0.28	A	LowQual	intron_variant	c.714-170T>C	TGGT1_410610	hypothetical protein	Y
AAQM03000304	1760	T	A	401	0.17	T	372	0.2	T	LowQual	intron_variant	c.714-327A>T	TGGT1_410610	hypothetical protein	Y
AAQM03000304	1780	A	G	395	0.16	A	366	0.18	A	LowQual	intron_variant	c.714-347T>C	TGGT1_410610	hypothetical protein	Y
AAQM03000304	1784	A	C	390	0.15	A	367	0.18	A	LowQual	intron_variant	c.714-351T>G	TGGT1_410610	hypothetical protein	Y
AAQM03000304	1859	A	G	353	0.75	A	329	0.65	A	LowQual	intron_variant	c.713+310T>C	TGGT1_410610	hypothetical protein	Y
AAQM03000304	2013	T	A	315	0.81	A	302	0.77	T	LowQual	intron_variant	c.713+156A>T	TGGT1_410610	hypothetical protein	N
AAQM03000304	2201	T	G	387	0.61	T	419	0.6	T	LowQual	missense_variant	p.Gln227His	TGGT1_410610	hypothetical protein	Y
AAQM03000304	2482	C	T	371	0.23	C	386	0.24	C	LowQual	intron_variant	c.418-18G>A	TGGT1_410610	hypothetical protein	Y
AAQM03000315	1398	C	T	53	1	T	49	1	T	LowQual	upstream_gene_variant	c.-1C>T	TGGT1_410700	toxoplasma gondii family C protein	Y
AAQM03000315	1457	G	A	52	1	A	50	1	A	LowQual	upstream_gene_variant	c.-1G>A	TGGT1_410700	toxoplasma gondii family C protein	Y
AAQM03000330	634	G	A	79	0.5	G	73	0.42	G	LowQual	intergenic_region		TGGT1_274700	hypothetical protein	Y
AAQM03000330	767	A	C	115	0.26	A	121	0.27	A	LowQual	intergenic_region		TGGT1_274700	hypothetical protein	Y
AAQM03000330	942	A	G	204	0.16	A	247	0.17	A	LowQual	intergenic_region		TGGT1_274700	hypothetical protein	Y
AAQM03000330	950	C	A	208	0.17	C	250	0.17	C	LowQual	intergenic_region		TGGT1_274700	hypothetical protein	Y
AAQM03000330	1241	T	C	268	0.37	T	263	0.35	T	LowQual	intergenic_region		TGGT1_274700	hypothetical protein	Y
AAQM03000330	1338	T	C	243	0.17	T	255	0.21	T	LowQual	intergenic_region		TGGT1_274700	hypothetical protein	Y
AAQM03000330	1357	G	A	232	0.16	G	259	0.21	G	LowQual	intergenic_region		TGGT1_274700	hypothetical protein	Y
AAQM03000330	1397	C	T	220	0.15	C	262	0.21	C	LowQual	intergenic_region		TGGT1_274700	hypothetical protein	Y
AAQM03000330	1429	T	C	215	0.2	T	249	0.2	T	LowQual	intergenic_region		TGGT1_274700	hypothetical protein	Y
AAQM03000330	1549	A	G	207	0.39	A	218	0.43	A	LowQual	intergenic_region		TGGT1_274700	hypothetical protein	Y
AAQM03000330	1761	C	T	80	0.47	C	96	0.46	C	LowQual	intergenic_region		TGGT1_274700	hypothetical protein	Y
AAQM03000330	1762	A	G	80	0.47	A	96	0.46	A	LowQual	intergenic_region		TGGT1_274700	hypothetical protein	Y
AAQM03000330	1763	C	T	80	0.47	C	96	0.46	C	LowQual	intergenic_region		TGGT1_274700	hypothetical protein	Y
AAQM03000330	1765	G	A	80	0.47	G	97	0.46	G	LowQual	intergenic_region		TGGT1_274700	hypothetical protein	Y
AAQM03000330	1770	T	A	80	0.46	T	90	0.4	T	LowQual	intergenic_region		TGGT1_274700	hypothetical protein	Y
AAQM03000330	1771	G	T	82	0.45	G	90	0.41	G	LowQual	intergenic_region		TGGT1_274700	hypothetical protein	Y
AAQM03000330	1773	T	C	82	0.45	T	89	0.4	T	LowQual	intergenic_region		TGGT1_274700	hypothetical protein	Y
AAQM03000330	1779	C	G	80	0.42	C	84	0.34	C	LowQual	intergenic_region		TGGT1_274700	hypothetical protein	Y
AAQM03000330	1781	C	G	77	0.41	C	83	0.33	C	LowQual	intergenic_region		TGGT1_274700	hypothetical protein	Y
AAQM03000330	1785	G	A	72	0.38	G	72	0.29	G	LowQual	intergenic_region		TGGT1_274700	hypothetical protein	Y
AAQM03000330	1788	C	T	70	0.38	C	71	0.28	C	LowQual	intergenic_region		TGGT1_274700	hypothetical protein	Y
AAQM03000330	1791	A	G	66	0.37	A	66	0.27	A	LowQual	intergenic_region		TGGT1_274700	hypothetical protein	Y
AAQM03000330	13752	G	A	76	1	A	45	1	A	LowQual	intergenic_region		TGGT1_274700	hypothetical protein	Y
AAQM03000332	1754	A	T,G	31	0.93	T,G	20	0.8	T,G	LowQual	missense_variant	p.Asp384Val	TGGT1_301480A	hypothetical protein	Y
AAQM03000332	1759	G	C	25	0.72	G	16	0.68	G	LowQual	missense_variant	p.Ala386Pro	TGGT1_301480A	hypothetical protein	Y
AAQM03000332	1761	G	C	27	0.85	C	17	0.7	G	LowQual	synonymous_variant	p.Ala386Ala	TGGT1_301480A	hypothetical protein	N
AAQM03000332	1762	G	C	27	0.66	G	17	0.64	G	LowQual	missense_variant	p.Ala387Pro	TGGT1_301480A	hypothetical protein	Y
AAQM03000332	1766	C	T	28	0.64	C	16	0.62	C	LowQual	missense_variant	p.Ser388Leu	TGGT1_301480A	hypothetical protein	Y
AAQM03000332	1767	G	T	28	0.64	G	17	0.58	G	LowQual	synonymous_variant	p.Ser388Ser	TGGT1_301480A	hypothetical protein	Y
AAQM03000332	1772	A	T,G,C	30	0.86	T,G,C	23	0.65	A	LowQual	missense_variant	p.Glu390Val	TGGT1_301480A	hypothetical protein	N
AAQM03000332	1784	T	C	28	0.57	T	19	0.52	T	LowQual	missense_variant	p.Leu394Pro	TGGT1_301480A	hypothetical protein	Y
AAQM03000332	1786	G	C	31	0.54	G	21	0.47	G	LowQual	missense_variant	p.Glu395Gln	TGGT1_301480A	hypothetical protein	Y
AAQM03000332	1793	G	A	30	0.76	G	19	0.63	G	LowQual	missense_variant	p.Gly397Glu	TGGT1_301480A	hypothetical protein	Y
AAQM03000332	1807	C	G	27	0.74	C	20	0.65	C	LowQual	missense_variant	p.Arg402Gly	TGGT1_301480A	hypothetical protein	Y
AAQM03000332	1837	T	G	16	0.87	G	19	0.68	T	LowQual	missense_variant	p.Ser412Ala	TGGT1_301480A	hypothetical protein	N
AAQM03000332	1871	C	A	10	0.6	C	13	0.53	C	LowQual	missense_variant	p.Ala423Glu	TGGT1_301480A	hypothetical protein	Y
AAQM03000332	1881	T	A	12	0.16	T	11	0.36	T	LowQual	synonymous_variant	p.Gly426Gly	TGGT1_301480A	hypothetical protein	Y
AAQM03000332	1883	C	T	12	0.16	C	11	0.36	C	LowQual	missense_variant	p.Pro427Leu	TGGT1_301480A	hypothetical protein	Y
AAQM03000340	980	C	A	53	0.62	C	51	0.7	C	LowQual	intergenic_region		TGGT1_296340	hypothetical protein	Y
AAQM03000340	1252	A	G	52	0.94	G	60	0.95	G	LowQual	upstream_gene_variant	c.-1A>G	TGGT1_296340	hypothetical protein	Y
AAQM03000340	1643	G	A	131	0.34	G	120	0.37	G	LowQual	upstream_gene_variant	c.-1G>A	TGGT1_296340	hypothetical protein	Y
AAQM03000340	1647	A	C	134	0.34	A	122	0.37	A	LowQual	upstream_gene_variant	c.-1A>C	TGGT1_296340	hypothetical protein	Y
AAQM03000340	1693	A	G	141	0.58	A	135	0.49	A	LowQual	upstream_gene_variant	c.-1A>G	TGGT1_296340	hypothetical protein	Y
AAQM03000340	2788	A	C	43	0.9	C	37	0.89	C	LowQual	downstream_gene_variant	c.*579A>C	TGGT1_296340	hypothetical protein	Y
AAQM03000341	1	C	G	0	0	C	10	0.5	C	LowQual;SnpGap	upstream_gene_variant	c.-1C>G	TGGT1_220650	hypothetical protein	Y
AAQM03000341	2	A	G	3	0	A	10	0.7	A	LowQual;SnpGap	upstream_gene_variant	c.-1A>G	TGGT1_220650	hypothetical protein	Y
AAQM03000341	3	A	C	3	0	A	10	0.6	A	LowQual;SnpGap	upstream_gene_variant	c.-1A>C	TGGT1_220650	hypothetical protein	Y
AAQM03000341	4	G	C	3	0	G	10	0.6	G	LowQual;SnpGap	upstream_gene_variant	c.-1G>C	TGGT1_220650	hypothetical protein	Y
AAQM03000341	2809	A	T	53	0.47	A	70	0.52	A	LowQual	intron_variant	c.886+13A>T	TGGT1_220650	hypothetical protein	Y
AAQM03000355	4303	T	C	179	0.44	T	199	0.46	T	LowQual	downstream_gene_variant	c.*444T>C	TGGT1_410890	hypothetical protein	Y
AAQM03000359	1869	T	A	79	0.35	T	107	0.53	T	LowQual	downstream_gene_variant	c.*1038T>A	TGGT1_410900	toxoplasma gondii family A protein	Y
AAQM03000359	1870	C	T	77	0.36	C	107	0.53	C	LowQual	downstream_gene_variant	c.*1038C>T	TGGT1_410900	toxoplasma gondii family A protein	Y
AAQM03000359	1871	A	G	75	0.37	A	107	0.53	A	LowQual	downstream_gene_variant	c.*1038A>G	TGGT1_410900	toxoplasma gondii family A protein	Y
AAQM03000359	1966	G	T	147	0.24	G	164	0.29	G	LowQual	downstream_gene_variant	c.*1038G>T	TGGT1_410900	toxoplasma gondii family A protein	Y
AAQM03000359	2022	A	G	191	0.46	A	198	0.45	A	LowQual	downstream_gene_variant	c.*1038A>G	TGGT1_410900	toxoplasma gondii family A protein	Y
AAQM03000359	2065	G	C	227	0.73	G	263	0.73	G	LowQual	downstream_gene_variant	c.*1038G>C	TGGT1_410900	toxoplasma gondii family A protein	Y
AAQM03000359	2442	T	A	334	0.48	T	360	0.51	T	LowQual	intergenic_region				Y
AAQM03000359	2674	A	G	320	0.35	A	327	0.34	A	LowQual	intergenic_region				Y
AAQM03000359	2721	T	C	321	0.49	T	325	0.51	T	LowQual	intergenic_region				Y
AAQM03000359	2755	T	G	327	0.49	T	332	0.53	T	LowQual	intergenic_region				Y
AAQM03000367	569	A	G	94	0.48	A	117	0.49	A	LowQual	intron_variant	c.21+271A>G	TGGT1_365150	hypothetical protein	Y
AAQM03000367	602	G	A	110	0.56	G	117	0.56	G	LowQual	intron_variant	c.21+304G>A	TGGT1_365150	hypothetical protein	Y
AAQM03000367	1793	C	T	155	0.46	C	199	0.49	C	LowQual	downstream_gene_variant	c.*564C>T	TGGT1_365150	hypothetical protein	Y
AAQM03000367	1819	A	C	134	0.52	A	182	0.57	A	LowQual	downstream_gene_variant	c.*564A>C	TGGT1_365150	hypothetical protein	Y
AAQM03000369	1129	A	G	43	0.97	G	61	1	G	LowQual	intergenic_region		TGGT1_317820	hypothetical protein	Y
AAQM03000373	1072	C	T	47	0.57	C	59	0.66	C	LowQual	intron_variant	c.63+120G>A	TGGT1_244930B	hypothetical protein	Y
AAQM03000376	946	G	A	80	0.65	G	92	0.72	G	LowQual	upstream_gene_variant	c.-1C>T	TGGT1_300370	hypothetical protein	Y
AAQM03000376	1024	C	A	99	0.52	C	107	0.42	C	LowQual	upstream_gene_variant	c.-1G>T	TGGT1_300370	hypothetical protein	Y
AAQM03000376	1052	G	T	99	0.56	G	111	0.46	G	LowQual	upstream_gene_variant	c.-1C>A	TGGT1_300370	hypothetical protein	Y
AAQM03000376	1134	T	A	99	0.64	T	112	0.53	T	LowQual	upstream_gene_variant	c.-1A>T	TGGT1_300370	hypothetical protein	Y
AAQM03000376	1219	C	T	106	0.58	C	123	0.54	C	LowQual	upstream_gene_variant	c.-1G>A	TGGT1_300370	hypothetical protein	Y
AAQM03000377	793	C	T	43	1	T	50	1	T	LowQual	upstream_gene_variant	c.-1C>T	TGGT1_410930	hypothetical protein	Y
AAQM03000379	21	T	C	3	1	C	4	1	C	LowQual	upstream_gene_variant	c.-1T>C	TGGT1_410950	hypothetical protein	Y
AAQM03000379	40	T	C	6	1	C	8	1	C	LowQual	upstream_gene_variant	c.-1T>C	TGGT1_410950	hypothetical protein	Y
AAQM03000379	50	G	T	7	1	T	8	1	T	LowQual	upstream_gene_variant	c.-1G>T	TGGT1_410950	hypothetical protein	Y
AAQM03000380	3384	A	G	109	0.53	A	118	0.58	A	LowQual	missense_variant	p.Lys254Glu	TGGT1_410970	hypothetical protein	Y
AAQM03000380	3421	A	G	114	0.52	A	117	0.58	A	LowQual	missense_variant	p.His266Arg	TGGT1_410970	hypothetical protein	Y
AAQM03000382	1459	A	T	92	0.4	A	101	0.38	A	LowQual	missense_variant	p.Glu33Val	TGGT1_220060	hypothetical protein	Y
AAQM03000382	1480	G	T	87	0.42	G	98	0.31	G	LowQual	missense_variant	p.Gly40Val	TGGT1_220060	hypothetical protein	Y
AAQM03000383	1283	A	G	41	0.9	G	64	0.96	G	LowQual	downstream_gene_variant	c.*406A>G	TGGT1_220060B	hypothetical protein	Y
AAQM03000383	1288	G	C	41	0.95	C	64	0.98	C	LowQual	downstream_gene_variant	c.*406G>C	TGGT1_220060B	hypothetical protein	Y
AAQM03000385	1	C	T	4	0.5	C	4	0.75	C	LowQual;SnpGap	upstream_gene_variant	c.-1C>T	TGGT1_365020	cytochrome C family oxidase subunit III subfamily protein	Y
AAQM03000385	2	G	T	4	0.75	G	5	0.8	T	LowQual;SnpGap	upstream_gene_variant	c.-1G>T	TGGT1_365020	cytochrome C family oxidase subunit III subfamily protein	N
AAQM03000385	3	G	T	5	0.8	T	5	0.4	G	LowQual;SnpGap	upstream_gene_variant	c.-1G>T	TGGT1_365020	cytochrome C family oxidase subunit III subfamily protein	N
AAQM03000385	107	C	A	1768	0.98	A	1776	0.98	A	LowQual	missense_variant	p.Leu20Met	TGGT1_365020	cytochrome C family oxidase subunit III subfamily protein	Y
AAQM03000385	119	G	A	1777	0.98	A	1785	0.98	A	LowQual	missense_variant	p.Val24Ile	TGGT1_365020	cytochrome C family oxidase subunit III subfamily protein	Y
AAQM03000385	178	G	A	1758	0.99	A	1764	0.98	A	LowQual	synonymous_variant	p.Val43Val	TGGT1_365020	cytochrome C family oxidase subunit III subfamily protein	Y
AAQM03000385	194	C	A	1663	0.99	A	1656	0.98	A	LowQual	missense_variant	p.Pro49Thr	TGGT1_365020	cytochrome C family oxidase subunit III subfamily protein	Y
AAQM03000385	207	G	A	1666	0.99	A	1664	0.99	A	LowQual	missense_variant	p.Gly53Asp	TGGT1_365020	cytochrome C family oxidase subunit III subfamily protein	Y
AAQM03000385	288	C	T	1709	0.98	T	1713	0.98	T	LowQual	missense_variant	p.Ala80Val	TGGT1_365020	cytochrome C family oxidase subunit III subfamily protein	Y
AAQM03000385	302	G	T	1705	0.97	T	1713	0.97	T	LowQual	missense_variant	p.Val85Leu	TGGT1_365020	cytochrome C family oxidase subunit III subfamily protein	Y
AAQM03000385	321	G	A	1705	0.97	A	1708	0.97	A	LowQual	missense_variant	p.Cys91Tyr	TGGT1_365020	cytochrome C family oxidase subunit III subfamily protein	Y
AAQM03000386	831	C	A	127	0.32	C	121	0.3	C	LowQual	intron_variant	c.1486+159G>T	TGGT1_287430	hypothetical protein	Y
AAQM03000386	832	T	C	128	0.32	T	121	0.3	T	LowQual	intron_variant	c.1486+158A>G	TGGT1_287430	hypothetical protein	Y
AAQM03000388	131	C	T,A	31	0.83	T,A	33	0.87	T,A	LowQual	upstream_gene_variant	c.-1C>T	TGGT1_360210	toxoplasma gondii family B protein	Y
AAQM03000388	227	C	T	46	0.89	T	51	0.88	T	LowQual	upstream_gene_variant	c.-1C>T	TGGT1_360210	toxoplasma gondii family B protein	Y
AAQM03000393	536	C	T	118	0.3	C	123	0.37	C	LowQual	downstream_gene_variant	c.*357G>A	TGGT1_410990	hypothetical protein	Y
AAQM03000393	809	T	C	258	0.49	T	227	0.47	T	LowQual	downstream_gene_variant	c.*357A>G	TGGT1_410990	hypothetical protein	Y
AAQM03000393	2056	T	C	27	1	C	40	0.97	C	LowQual	upstream_gene_variant	c.-1A>G	TGGT1_410990	hypothetical protein	Y
AAQM03000394	222	C	T	71	0.7	C	115	0.66	C	LowQual	intergenic_region		TGGT1_220730	hypothetical protein	Y
AAQM03000395	4146	C	G	47	1	G	38	1	G	LowQual	missense_variant	p.Arg254Gly	TGGT1_250955	KRUF family protein	Y
AAQM03000399	2958	C	A	84	0.36	C	99	0.43	C	LowQual	upstream_gene_variant	c.-1C>A	TGGT1_359210	hypothetical protein	Y
AAQM03000399	3406	A	C	100	0.47	A	86	0.39	A	LowQual	upstream_gene_variant	c.-1A>C	TGGT1_359210	hypothetical protein	Y
AAQM03000399	4583	A	G	89	0.52	A	93	0.52	A	LowQual	downstream_gene_variant	c.*537A>G	TGGT1_359210	hypothetical protein	Y
AAQM03000399	4711	A	T	99	0.54	A	95	0.51	A	LowQual	downstream_gene_variant	c.*537A>T	TGGT1_359210	hypothetical protein	Y
AAQM03000399	4940	A	G	83	0.54	A	101	0.49	A	LowQual	downstream_gene_variant	c.*537A>G	TGGT1_359210	hypothetical protein	Y
AAQM03000399	5011	A	C	83	0.48	A	97	0.48	A	LowQual	downstream_gene_variant	c.*537A>C	TGGT1_359210	hypothetical protein	Y
AAQM03000399	5339	G	A	73	0.47	G	92	0.5	G	LowQual	intergenic_region				Y
AAQM03000399	5607	G	A	94	0.51	G	75	0.41	G	LowQual	intergenic_region				Y
AAQM03000399	5798	T	C	51	0.23	T	68	0.2	T	LowQual	intergenic_region				Y
AAQM03000399	5823	C	T	48	0.2	C	58	0.1	C	LowQual	intergenic_region				Y
AAQM03000400	1631	C	T	42	0.5	C	35	0.51	C	LowQual	intergenic_region		TGGT1_323020	KRUF family protein	Y
AAQM03000400	1793	A	G	32	0.84	G	34	0.91	G	LowQual	intergenic_region		TGGT1_323020	KRUF family protein	Y
AAQM03000402	3014	T	C	47	1	C	46	1	C	LowQual	intron_variant	c.498+222A>G	TGGT1_296231	hypothetical protein	Y
AAQM03000403	244	C	G	101	0.69	C	104	0.62	C	LowQual	synonymous_variant	p.Gly347Gly	TGGT1_411020	hypothetical protein	Y
AAQM03000403	317	T	C	131	0.73	T	131	0.67	T	LowQual	missense_variant	p.Gln323Arg	TGGT1_411020	hypothetical protein	Y
AAQM03000403	338	A	G	131	0.68	A	135	0.65	A	LowQual	missense_variant	p.Val316Ala	TGGT1_411020	hypothetical protein	Y
AAQM03000403	353	C	G	68	0.32	C	83	0.33	C	LowQual;SnpGap	missense_variant	p.Gly311Ala	TGGT1_411020	hypothetical protein	Y
AAQM03000403	402	G	C	90	0.3	G	93	0.18	G	LowQual	missense_variant	p.Leu295Val	TGGT1_411020	hypothetical protein	Y
AAQM03000403	410	C	T	76	0.35	C	82	0.37	C	LowQual	missense_variant	p.Gly292Asp	TGGT1_411020	hypothetical protein	Y
AAQM03000403	1670	C	A	113	0.53	C	106	0.52	C	LowQual	missense_variant	p.Gly164Cys	TGGT1_411020	hypothetical protein	Y
AAQM03000403	1680	T	A	134	0.56	T	121	0.58	T	LowQual	synonymous_variant	p.Val160Val	TGGT1_411020	hypothetical protein	Y
AAQM03000403	1683	C	G	142	0.28	C	137	0.32	C	LowQual	missense_variant	p.Leu159Phe	TGGT1_411020	hypothetical protein	Y
AAQM03000403	1691	T	G	167	0.52	T	163	0.54	T	LowQual	synonymous_variant	p.Arg157Arg	TGGT1_411020	hypothetical protein	Y
AAQM03000403	1885	A	T	1106	0.59	A	1115	0.59	A	LowQual	intron_variant	c.320-45T>A	TGGT1_411020	hypothetical protein	Y
AAQM03000403	1891	T	A	1133	0.54	T	1143	0.55	T	LowQual	intron_variant	c.320-51A>T	TGGT1_411020	hypothetical protein	Y
AAQM03000403	2044	G	A	1787	0.92	A	1750	0.91	A	LowQual	intron_variant	c.320-204C>T	TGGT1_411020	hypothetical protein	Y
AAQM03000403	2054	A	G	1821	0.96	G	1768	0.96	G	LowQual	intron_variant	c.320-214T>C	TGGT1_411020	hypothetical protein	Y
AAQM03000403	2115	G	A	1005	0.57	G	891	0.57	G	LowQual	intron_variant	c.319+194C>T	TGGT1_411020	hypothetical protein	Y
AAQM03000403	2116	A	T	1000	0.56	A	889	0.55	A	LowQual	intron_variant	c.319+193T>A	TGGT1_411020	hypothetical protein	Y
AAQM03000404	130	T	C	17	0.35	T	24	0.54	T	LowQual	missense_variant	p.Thr19Ala	TGGT1_411030	hypothetical protein	Y
AAQM03000404	148	A	G	21	0.28	A	25	0.48	A	LowQual	missense_variant	p.Ser13Pro	TGGT1_411030	hypothetical protein	Y
AAQM03000405	1553	G	A	67	0.49	G	71	0.38	G	LowQual	missense_variant	p.Ala55Val	TGGT1_200260	hypothetical protein	Y
AAQM03000405	1627	G	A	65	0.61	G	73	0.49	G	LowQual	synonymous_variant	p.Arg30Arg	TGGT1_200260	hypothetical protein	Y
AAQM03000405	2272	A	G	95	0.49	A	117	0.49	A	LowQual	upstream_gene_variant	c.-1T>C	TGGT1_200260	hypothetical protein	Y
AAQM03000405	2482	A	G	98	0.47	A	103	0.47	A	LowQual	upstream_gene_variant	c.-1T>C	TGGT1_200260	hypothetical protein	Y
AAQM03000405	2761	G	T	99	0.49	G	82	0.53	G	LowQual	upstream_gene_variant	c.-1C>A	TGGT1_200260	hypothetical protein	Y
AAQM03000405	2834	C	T	102	0.45	C	91	0.53	C	LowQual	upstream_gene_variant	c.-1G>A	TGGT1_200260	hypothetical protein	Y
AAQM03000405	2898	T	C	118	0.51	T	110	0.55	T	LowQual	upstream_gene_variant	c.-1A>G	TGGT1_200260	hypothetical protein	Y
AAQM03000405	2986	G	T	109	0.47	G	108	0.57	G	LowQual	upstream_gene_variant	c.-1C>A	TGGT1_200260	hypothetical protein	Y
AAQM03000405	3809	T	A	100	0.53	T	100	0.51	T	LowQual	intergenic_region				Y
AAQM03000405	3852	T	C	85	0.57	T	87	0.56	T	LowQual	intergenic_region				Y
AAQM03000405	3978	T	C	85	0.14	T	60	0.16	T	LowQual	intergenic_region				Y
AAQM03000408	2123	G	A	183	0.59	G	194	0.57	G	LowQual	downstream_gene_variant	c.*425C>T	TGGT1_322300	hypothetical protein	Y
AAQM03000408	2188	A	T	111	0.56	A	93	0.51	A	LowQual	downstream_gene_variant	c.*425T>A	TGGT1_322300	hypothetical protein	Y
AAQM03000408	2194	A	G	98	0.51	A	84	0.46	A	LowQual	downstream_gene_variant	c.*425T>C	TGGT1_322300	hypothetical protein	Y
AAQM03000408	3167	T	C	83	0.5	T	84	0.36	T	LowQual	upstream_gene_variant	c.-3A>G	TGGT1_322300	hypothetical protein	Y
AAQM03000408	3181	T	C	80	0.48	T	81	0.34	T	LowQual	upstream_gene_variant	c.-3A>G	TGGT1_322300	hypothetical protein	Y
AAQM03000411	810	C	T	45	1	T	45	0.97	T	LowQual	downstream_gene_variant	c.*414G>A	TGGT1_411060	hypothetical protein	Y
AAQM03000413	300	A	G	61	0.44	A	69	0.34	A	LowQual	intron_variant	c.546-257T>C	TGGT1_314570	hypothetical protein	Y
AAQM03000413	324	G	A	67	0.44	G	80	0.4	G	LowQual	intron_variant	c.546-281C>T	TGGT1_314570	hypothetical protein	Y
AAQM03000413	368	A	G	77	0.53	A	89	0.41	A	LowQual	intron_variant	c.546-325T>C	TGGT1_314570	hypothetical protein	Y
AAQM03000413	1224	C	T	110	0.35	C	89	0.49	C	LowQual	intron_variant	c.545+191G>A	TGGT1_314570	hypothetical protein	Y
AAQM03000413	1287	C	T	116	0.6	C	101	0.54	C	LowQual	intron_variant	c.545+128G>A	TGGT1_314570	hypothetical protein	Y
AAQM03000413	1430	T	A	124	0.52	T	106	0.55	T	LowQual	missense_variant	p.Asp177Val	TGGT1_314570	hypothetical protein	Y
AAQM03000413	1454	T	G	116	0.54	T	105	0.56	T	LowQual	missense_variant	p.Asp169Ala	TGGT1_314570	hypothetical protein	Y
AAQM03000413	1629	A	G	114	0.48	A	114	0.5	A	LowQual	intron_variant	c.503-172T>C	TGGT1_314570	hypothetical protein	Y
AAQM03000413	1865	T	G	101	0.52	T	104	0.51	T	LowQual	intron_variant	c.502+370A>C	TGGT1_314570	hypothetical protein	Y
AAQM03000413	1891	T	C	102	0.49	T	110	0.49	T	LowQual	intron_variant	c.502+344A>G	TGGT1_314570	hypothetical protein	Y
AAQM03000413	2010	C	T	104	0.48	C	101	0.46	C	LowQual	intron_variant	c.502+225G>A	TGGT1_314570	hypothetical protein	Y
AAQM03000413	2217	A	G	116	0.53	A	95	0.57	A	LowQual	intron_variant	c.502+18T>C	TGGT1_314570	hypothetical protein	Y
AAQM03000413	2293	A	G	103	0.57	A	90	0.48	A	LowQual	synonymous_variant	p.Pro148Pro	TGGT1_314570	hypothetical protein	Y
AAQM03000413	2385	A	G	84	0.4	A	89	0.46	A	LowQual	intron_variant	c.363-11T>C	TGGT1_314570	hypothetical protein	Y
AAQM03000413	2465	C	G	63	0.17	C	71	0.3	C	LowQual	intron_variant	c.363-91G>C	TGGT1_314570	hypothetical protein	Y
AAQM03000417	887	C	T	50	0.56	C	66	0.5	C	LowQual	missense_variant	p.Ala386Thr	TGGT1_318880	hypothetical protein	Y
AAQM03000417	1764	T	G	101	0.49	T	70	0.52	T	LowQual	synonymous_variant	p.Val93Val	TGGT1_318880	hypothetical protein	Y
AAQM03000417	1920	T	A	68	0.41	T	51	0.41	T	LowQual	synonymous_variant	p.Pro41Pro	TGGT1_318880	hypothetical protein	Y
AAQM03000417	2066	C	T	32	0.15	C	33	0.12	C	LowQual	upstream_gene_variant	c.-1G>A	TGGT1_318880	hypothetical protein	Y
AAQM03000419	1429	A	G	93	0.33	A	76	0.38	A	LowQual	intergenic_region		TGGT1_411080	hypothetical protein	Y
AAQM03000419	1567	G	A	100	0.47	G	91	0.5	G	LowQual	intergenic_region		TGGT1_411080	hypothetical protein	Y
AAQM03000419	1790	G	A	103	0.51	G	95	0.62	G	LowQual	intergenic_region		TGGT1_411080	hypothetical protein	Y
AAQM03000419	1986	T	C	108	0.43	T	100	0.48	T	LowQual	intergenic_region		TGGT1_411080	hypothetical protein	Y
AAQM03000419	2034	A	G	105	0.47	A	103	0.51	A	LowQual	intergenic_region		TGGT1_411080	hypothetical protein	Y
AAQM03000419	2842	A	G	97	0.58	A	83	0.54	A	LowQual	downstream_gene_variant	c.*1074T>C	TGGT1_411080	hypothetical protein	Y
AAQM03000419	3247	A	G	104	0.43	A	109	0.53	A	LowQual	downstream_gene_variant	c.*1074T>C	TGGT1_411080	hypothetical protein	Y
AAQM03000419	3284	A	G	106	0.47	A	111	0.49	A	LowQual	downstream_gene_variant	c.*1074T>C	TGGT1_411080	hypothetical protein	Y
AAQM03000419	3555	C	T	84	0.61	C	99	0.47	C	LowQual	downstream_gene_variant	c.*1074G>A	TGGT1_411080	hypothetical protein	Y
AAQM03000419	4012	G	A	111	0.45	G	92	0.5	G	LowQual	missense_variant	p.Ala270Val	TGGT1_411080	hypothetical protein	Y
AAQM03000419	4031	A	G	108	0.46	A	87	0.49	A	LowQual	missense_variant	p.Ser264Pro	TGGT1_411080	hypothetical protein	Y
AAQM03000419	4054	T	G	101	0.43	T	86	0.45	T	LowQual	missense_variant	p.Glu256Ala	TGGT1_411080	hypothetical protein	Y
AAQM03000419	4128	A	G	74	0.44	A	72	0.4	A	LowQual	synonymous_variant	p.Ala231Ala	TGGT1_411080	hypothetical protein	Y
AAQM03000419	4154	G	T	65	0.43	G	65	0.38	G	LowQual	missense_variant	p.Pro223Thr	TGGT1_411080	hypothetical protein	Y
AAQM03000419	4288	G	C	28	0.21	G	21	0.04	G	LowQual	missense_variant	p.Pro178Arg	TGGT1_411080	hypothetical protein	Y
AAQM03000419	4290	C	T	28	0.21	C	21	0.04	C	LowQual	synonymous_variant	p.Ala177Ala	TGGT1_411080	hypothetical protein	Y
AAQM03000420	3172	T	C	72	0.5	T	75	0.42	T	LowQual	missense_variant	p.Leu148Pro	TGGT1_237800	dense granule protein GRA11	Y
AAQM03000421	1174	C	A	124	0.58	C	144	0.5	C	LowQual	downstream_gene_variant	c.*594G>T	TGGT1_296640	SAG-related sequence SRS48E	Y
AAQM03000422	2540	G	C	53	1	C	39	1	C	LowQual	intergenic_region				Y
AAQM03000424	574	A	C	31	0.22	A	39	0.48	A	LowQual	missense_variant	p.Ser292Ala	TGGT1_411100	phenylalanine hydroxylase	Y
AAQM03000424	751	C	A	57	0.4	C	72	0.52	C	LowQual	intron_variant	c.736-39G>T	TGGT1_411100	phenylalanine hydroxylase	Y
AAQM03000424	782	C	A	60	0.4	C	92	0.53	C	LowQual	intron_variant	c.736-70G>T	TGGT1_411100	phenylalanine hydroxylase	Y
AAQM03000424	1285	A	G	126	0.45	A	97	0.47	A	LowQual	intron_variant	c.560-44T>C	TGGT1_411100	phenylalanine hydroxylase	Y
AAQM03000424	1760	A	C	84	0.51	A	105	0.45	A	LowQual	intron_variant	c.559+80T>G	TGGT1_411100	phenylalanine hydroxylase	Y
AAQM03000424	1818	A	G	89	0.57	A	115	0.43	A	LowQual	intron_variant	c.559+22T>C	TGGT1_411100	phenylalanine hydroxylase	Y
AAQM03000424	1853	G	A	91	0.56	G	104	0.43	G	LowQual	synonymous_variant	p.Ile182Ile	TGGT1_411100	phenylalanine hydroxylase	Y
AAQM03000424	2075	G	T	123	0.52	G	104	0.5	G	LowQual	intron_variant	c.392-68C>A	TGGT1_411100	phenylalanine hydroxylase	Y
AAQM03000424	2189	A	C	110	0.47	A	91	0.47	A	LowQual	intron_variant	c.392-182T>G	TGGT1_411100	phenylalanine hydroxylase	Y
AAQM03000424	2971	G	C	93	0.44	G	91	0.6	G	LowQual	intron_variant	c.259+95C>G	TGGT1_411100	phenylalanine hydroxylase	Y
AAQM03000424	2976	T	C	92	0.44	T	93	0.59	T	LowQual	intron_variant	c.259+90A>G	TGGT1_411100	phenylalanine hydroxylase	Y
AAQM03000424	3027	G	T	100	0.51	G	89	0.56	G	LowQual	intron_variant	c.259+39C>A	TGGT1_411100	phenylalanine hydroxylase	Y
AAQM03000424	3053	T	G	96	0.52	T	85	0.45	T	LowQual	intron_variant	c.259+13A>C	TGGT1_411100	phenylalanine hydroxylase	Y
AAQM03000424	3500	G	A	111	0.55	G	110	0.46	G	LowQual	intron_variant	c.86+219C>T	TGGT1_411100	phenylalanine hydroxylase	Y
AAQM03000424	3630	G	A	93	0.39	G	87	0.49	G	LowQual	intron_variant	c.86+89C>T	TGGT1_411100	phenylalanine hydroxylase	Y
AAQM03000424	3651	A	G	85	0.37	A	74	0.43	A	LowQual	intron_variant	c.86+68T>C	TGGT1_411100	phenylalanine hydroxylase	Y
AAQM03000424	3796	T	C	45	0.46	T	52	0.36	T	LowQual	splice_region_variant&intron_variant	c.13-4A>G	TGGT1_411100	phenylalanine hydroxylase	Y
AAQM03000425	1914	T	C	110	0.55	T	85	0.45	T	LowQual	downstream_gene_variant	c.*312T>C	TGGT1_411110	hypothetical protein	Y
AAQM03000425	2042	T	C	93	0.38	T	77	0.49	T	LowQual	downstream_gene_variant	c.*312T>C	TGGT1_411110	hypothetical protein	Y
AAQM03000425	2083	G	A	82	0.42	G	71	0.43	G	LowQual	downstream_gene_variant	c.*312G>A	TGGT1_411110	hypothetical protein	Y
AAQM03000425	2159	C	T	71	0.43	C	65	0.41	C	LowQual	downstream_gene_variant	c.*312C>T	TGGT1_411110	hypothetical protein	Y
AAQM03000427	1717	A	G	85	0.45	A	102	0.45	A	LowQual	missense_variant	p.His381Arg	TGGT1_279100	hypothetical protein	Y
AAQM03000427	1722	A	G	84	0.46	A	100	0.45	A	LowQual	missense_variant	p.Ser383Gly	TGGT1_279100	hypothetical protein	Y
AAQM03000427	1727	T	C	82	0.45	T	100	0.45	T	LowQual	synonymous_variant	p.Leu384Leu	TGGT1_279100	hypothetical protein	Y
AAQM03000427	1728	G	C	81	0.45	G	100	0.45	G	LowQual	missense_variant	p.Asp385His	TGGT1_279100	hypothetical protein	Y
AAQM03000427	1753	C	T	78	0.43	C	94	0.46	C	LowQual	missense_variant	p.Ala393Val	TGGT1_279100	hypothetical protein	Y
AAQM03000427	1778	T	G	73	0.42	T	82	0.46	T	LowQual	synonymous_variant	p.Arg401Arg	TGGT1_279100	hypothetical protein	Y
AAQM03000427	1819	C	G	63	0.39	C	73	0.39	C	LowQual	missense_variant	p.Thr415Ser	TGGT1_279100	hypothetical protein	Y
AAQM03000427	1875	C	G	56	0.32	C	67	0.31	C	LowQual	missense_variant	p.Arg434Gly	TGGT1_279100	hypothetical protein	Y
AAQM03000427	1896	T	C	53	0.58	T	64	0.5	T	LowQual	downstream_gene_variant	c.*1308T>C	TGGT1_279100	hypothetical protein	Y
AAQM03000427	1924	G	A	51	0.56	G	54	0.5	G	LowQual	downstream_gene_variant	c.*1308G>A	TGGT1_279100	hypothetical protein	Y
AAQM03000428	2333	T	C	17	0.41	T	17	0.47	T	LowQual	intergenic_region				Y
AAQM03000429	768	G	A	94	0.57	G	108	0.5	G	LowQual	intergenic_region		TGGT1_207015	hypothetical protein	Y
AAQM03000429	785	G	A	94	0.59	G	110	0.5	G	LowQual	intergenic_region		TGGT1_207015	hypothetical protein	Y
AAQM03000429	788	C	T	94	0.59	C	110	0.5	C	LowQual	intergenic_region		TGGT1_207015	hypothetical protein	Y
AAQM03000429	805	T	A	100	0.56	T	117	0.47	T	LowQual	intergenic_region		TGGT1_207015	hypothetical protein	Y
AAQM03000429	825	T	C	105	0.52	T	112	0.47	T	LowQual	intergenic_region		TGGT1_207015	hypothetical protein	Y
AAQM03000429	828	C	G	102	0.5	C	108	0.46	C	LowQual	intergenic_region		TGGT1_207015	hypothetical protein	Y
AAQM03000429	830	C	A	103	0.5	C	107	0.45	C	LowQual	intergenic_region		TGGT1_207015	hypothetical protein	Y
AAQM03000429	908	G	A	95	0.41	G	86	0.38	G	LowQual	intergenic_region		TGGT1_207015	hypothetical protein	Y
AAQM03000430	542	C	G	61	0.47	C	62	0.62	C	LowQual	upstream_gene_variant	c.-1C>G	TGGT1_328800	hypothetical protein	Y
AAQM03000432	750	A	G	49	0.1	A	36	0.19	A	LowQual	upstream_gene_variant	c.-1A>G	TGGT1_322000	myosin-light-chain kinase	Y
AAQM03000432	840	A	G	85	0.31	A	84	0.41	A	LowQual	upstream_gene_variant	c.-1A>G	TGGT1_322000	myosin-light-chain kinase	Y
AAQM03000432	1693	A	G	99	0.48	A	105	0.49	A	LowQual	intron_variant	c.49-368A>G	TGGT1_322000	myosin-light-chain kinase	Y
AAQM03000432	2302	C	T	108	0.37	C	100	0.48	C	LowQual	missense_variant	p.Pro97Leu	TGGT1_322000	myosin-light-chain kinase	Y
AAQM03000432	2307	G	A	110	0.38	G	104	0.48	G	LowQual	missense_variant	p.Glu99Lys	TGGT1_322000	myosin-light-chain kinase	Y
AAQM03000432	2381	G	T	104	0.5	G	111	0.55	G	LowQual	missense_variant	p.Trp123Cys	TGGT1_322000	myosin-light-chain kinase	Y
AAQM03000432	2403	G	C	96	0.5	G	110	0.51	G	LowQual	missense_variant	p.Asp131His	TGGT1_322000	myosin-light-chain kinase	Y
AAQM03000432	2454	C	T	84	0.51	C	105	0.52	C	LowQual	synonymous_variant	p.Leu148Leu	TGGT1_322000	myosin-light-chain kinase	Y
AAQM03000432	2471	A	G	81	0.51	A	104	0.5	A	LowQual	synonymous_variant	p.Lys153Lys	TGGT1_322000	myosin-light-chain kinase	Y
AAQM03000432	2846	A	C	72	0.47	A	89	0.4	A	LowQual	downstream_gene_variant	c.*615A>C	TGGT1_322000	myosin-light-chain kinase	Y
AAQM03000432	3090	T	C	78	0.34	T	75	0.46	T	LowQual	downstream_gene_variant	c.*615T>C	TGGT1_322000	myosin-light-chain kinase	Y
AAQM03000432	3101	T	G	76	0.38	T	76	0.44	T	LowQual	downstream_gene_variant	c.*615T>G	TGGT1_322000	myosin-light-chain kinase	Y
AAQM03000432	3291	G	A	31	0.19	G	49	0.16	G	LowQual	downstream_gene_variant	c.*615G>A	TGGT1_322000	myosin-light-chain kinase	Y
AAQM03000432	3313	C	A	28	0.14	C	43	0.11	C	LowQual	downstream_gene_variant	c.*615C>A	TGGT1_322000	myosin-light-chain kinase	Y
AAQM03000432	3640	G	C	23	1	C	30	1	C	LowQual	intergenic_region				Y
AAQM03000434	858	C	A	74	0.86	A	46	0.84	A	LowQual	upstream_gene_variant	c.-1C>A	TGGT1_241300	hypothetical protein	Y
AAQM03000436	1414	A	C	26	1	C	22	1	C	LowQual	downstream_gene_variant	c.*390T>G	TGGT1_322400	hypothetical protein	Y
AAQM03000440	795	A	G	15	0.66	A	17	0.64	A	LowQual	downstream_gene_variant	c.*750T>C	TGGT1_411150	hypothetical protein	Y
AAQM03000440	1051	G	A	52	0.84	A	38	0.89	A	LowQual	downstream_gene_variant	c.*750C>T	TGGT1_411150	hypothetical protein	Y
AAQM03000441	466	C	T	50	0.74	C	55	0.9	T	LowQual	missense_variant	p.Cys105Tyr	TGGT1_411160	putative toxoplasma gondii family C protein	N
AAQM03000441	1450	C	T	122	0.31	C	128	0.28	C	LowQual	upstream_gene_variant	c.-1G>A	TGGT1_411160	putative toxoplasma gondii family C protein	Y
AAQM03000441	1484	T	C	115	0.29	T	127	0.36	T	LowQual	upstream_gene_variant	c.-1A>G	TGGT1_411160	putative toxoplasma gondii family C protein	Y
AAQM03000441	1563	A	G	114	0.46	A	138	0.38	A	LowQual	upstream_gene_variant	c.-1T>C	TGGT1_411160	putative toxoplasma gondii family C protein	Y
AAQM03000441	1620	C	T	123	0.85	T	138	0.82	T	LowQual	upstream_gene_variant	c.-1G>A	TGGT1_411160	putative toxoplasma gondii family C protein	Y
AAQM03000441	1643	A	C	121	0.9	C	132	0.84	C	LowQual	upstream_gene_variant	c.-1T>G	TGGT1_411160	putative toxoplasma gondii family C protein	Y
AAQM03000441	1715	C	T	107	0.97	T	101	0.89	T	LowQual	upstream_gene_variant	c.-1G>A	TGGT1_411160	putative toxoplasma gondii family C protein	Y
AAQM03000441	1768	A	G	92	0.5	A	99	0.5	A	LowQual	upstream_gene_variant	c.-1T>C	TGGT1_411160	putative toxoplasma gondii family C protein	Y
AAQM03000441	1835	A	G	95	0.97	G	109	0.99	G	LowQual	upstream_gene_variant	c.-1T>C	TGGT1_411160	putative toxoplasma gondii family C protein	Y
AAQM03000442	2588	C	T	7	1	T	15	1	T	PASS	upstream_gene_variant	c.-1G>A	TGGT1_292280	SAG-related sequence SRS36D	Y
AAQM03000442	2595	C	T	8	1	T	18	1	T	PASS	upstream_gene_variant	c.-1G>A	TGGT1_292280	SAG-related sequence SRS36D	Y
AAQM03000442	2609	C	T	11	1	T	22	1	T	PASS	upstream_gene_variant	c.-1G>A	TGGT1_292280	SAG-related sequence SRS36D	Y
AAQM03000442	2614	G	C	12	1	C	24	1	C	PASS	upstream_gene_variant	c.-1C>G	TGGT1_292280	SAG-related sequence SRS36D	Y
AAQM03000459	997	T	C	96	0.52	T	121	0.45	T	LowQual	missense_variant	p.Ile38Thr	TGGT1_361230	toxoplasma gondii family B protein	Y
AAQM03000443	575	T	C	56	0.17	T	61	0.19	T	LowQual	synonymous_variant	p.Ile191Ile	TGGT1_411170	hypothetical protein	Y
AAQM03000443	626	G	A	71	0.25	G	62	0.33	G	LowQual	missense_variant	p.Met208Ile	TGGT1_411170	hypothetical protein	Y
AAQM03000443	627	C	A	71	0.25	C	63	0.33	C	LowQual	missense_variant	p.Pro209Thr	TGGT1_411170	hypothetical protein	Y
AAQM03000443	630	C	G	72	0.26	C	63	0.33	C	LowQual	missense_variant	p.His210Asp	TGGT1_411170	hypothetical protein	Y
AAQM03000443	636	T	C	72	0.27	T	65	0.4	T	LowQual	missense_variant	p.Ser212Pro	TGGT1_411170	hypothetical protein	Y
AAQM03000443	638	T	A	73	0.28	T	66	0.39	T	LowQual	synonymous_variant	p.Ser212Ser	TGGT1_411170	hypothetical protein	Y
AAQM03000443	641	T	A	72	0.3	T	65	0.4	T	LowQual	missense_variant	p.Asn213Lys	TGGT1_411170	hypothetical protein	Y
AAQM03000443	682	T	A	79	0.18	T	72	0.3	T	LowQual	stop_gained	p.Leu227*	TGGT1_411170	hypothetical protein	Y
AAQM03000443	683	G	T	80	0.17	G	72	0.3	G	LowQual	missense_variant	p.Leu227Phe	TGGT1_411170	hypothetical protein	Y
AAQM03000443	687	G	C	78	0.17	G	73	0.28	G	LowQual	missense_variant	p.Ala229Pro	TGGT1_411170	hypothetical protein	Y
AAQM03000443	696	G	A	81	0.19	G	73	0.3	G	LowQual	missense_variant	p.Val232Ile	TGGT1_411170	hypothetical protein	Y
AAQM03000443	704	A	G	86	0.19	A	75	0.29	A	LowQual	synonymous_variant	p.Pro234Pro	TGGT1_411170	hypothetical protein	Y
AAQM03000443	709	A	C	88	0.19	A	76	0.3	A	LowQual	missense_variant	p.Glu236Ala	TGGT1_411170	hypothetical protein	Y
AAQM03000443	728	C	T	87	0.21	C	84	0.32	C	LowQual	synonymous_variant	p.Ala242Ala	TGGT1_411170	hypothetical protein	Y
AAQM03000443	733	G	T	86	0.22	G	83	0.33	G	LowQual	missense_variant	p.Ser244Ile	TGGT1_411170	hypothetical protein	Y
AAQM03000443	881	C	T	87	0.35	C	97	0.3	C	LowQual	synonymous_variant	p.Ala293Ala	TGGT1_411170	hypothetical protein	Y
AAQM03000443	886	A	G	96	0.35	A	96	0.31	A	LowQual	missense_variant	p.Asp295Gly	TGGT1_411170	hypothetical protein	Y
AAQM03000443	1313	C	T	149	0.3	C	142	0.42	C	LowQual	intron_variant	c.981-187C>T	TGGT1_411170	hypothetical protein	Y
AAQM03000443	1357	G	A	153	0.28	G	125	0.4	G	LowQual	intron_variant	c.981-143G>A	TGGT1_411170	hypothetical protein	Y
AAQM03000443	1653	G	A	108	0.29	G	80	0.38	G	LowQual	intron_variant	c.999+135G>A	TGGT1_411170	hypothetical protein	Y
AAQM03000443	2361	A	G	106	0.53	A	86	0.41	A	LowQual	downstream_gene_variant	c.*1070A>G	TGGT1_411170	hypothetical protein	Y
AAQM03000443	2660	T	C	49	0.48	T	38	0.47	T	LowQual	downstream_gene_variant	c.*1070T>C	TGGT1_411170	hypothetical protein	Y
AAQM03000443	2681	C	A	52	0.48	C	39	0.51	C	LowQual	downstream_gene_variant	c.*1070C>A	TGGT1_411170	hypothetical protein	Y
AAQM03000443	2686	T	G	53	0.5	T	40	0.52	T	LowQual	downstream_gene_variant	c.*1070T>G	TGGT1_411170	hypothetical protein	Y
AAQM03000443	2689	A	G	55	0.52	A	41	0.51	A	LowQual	downstream_gene_variant	c.*1070A>G	TGGT1_411170	hypothetical protein	Y
AAQM03000444	1127	C	A	232	0.37	C	236	0.32	C	LowQual	downstream_gene_variant	c.*1026C>A	TGGT1_266340	Toxoplasma gondii family A protein	Y
AAQM03000444	1163	A	C	254	0.47	A	249	0.47	A	LowQual	downstream_gene_variant	c.*1026A>C	TGGT1_266340	Toxoplasma gondii family A protein	Y
AAQM03000444	1188	C	T	256	0.52	C	269	0.52	C	LowQual	downstream_gene_variant	c.*1026C>T	TGGT1_266340	Toxoplasma gondii family A protein	Y
AAQM03000444	1213	T	A	246	0.48	T	278	0.44	T	LowQual	downstream_gene_variant	c.*1026T>A	TGGT1_266340	Toxoplasma gondii family A protein	Y
AAQM03000444	1668	G	C	87	0.71	G	121	0.61	G	LowQual	downstream_gene_variant	c.*1026G>C	TGGT1_266340	Toxoplasma gondii family A protein	Y
AAQM03000446	115	T	G	47	0.46	T	43	0.48	T	LowQual	upstream_gene_variant	c.-3T>G	TGGT1_411190	hypothetical protein	Y
AAQM03000446	454	T	A	88	0.31	T	86	0.27	T	LowQual	splice_donor_variant&intron_variant	c.237+2T>A	TGGT1_411190	hypothetical protein	Y
AAQM03000446	469	G	C	88	0.3	G	84	0.29	G	LowQual	intron_variant	c.237+17G>C	TGGT1_411190	hypothetical protein	Y
AAQM03000447	3168	C	G	5	1	G	2	1	G	PASS	upstream_gene_variant	c.-1G>C	TGGT1_411200	SAG-related sequence protein SRS48Q	Y
AAQM03000448	1824	G	A	87	0.45	G	91	0.47	G	LowQual	missense_variant	p.Ala141Val	TGGT1_217961	hypothetical protein	Y
AAQM03000448	1852	T	C	90	0.45	T	96	0.46	T	LowQual	missense_variant	p.Ile132Val	TGGT1_217961	hypothetical protein	Y
AAQM03000448	1919	G	T	92	0.47	G	93	0.53	G	LowQual	missense_variant	p.Asp109Glu	TGGT1_217961	hypothetical protein	Y
AAQM03000448	1929	T	C	92	0.47	T	94	0.51	T	LowQual	missense_variant	p.Gln106Arg	TGGT1_217961	hypothetical protein	Y
AAQM03000448	1961	G	A	91	0.54	G	87	0.48	G	LowQual	synonymous_variant	p.Asn95Asn	TGGT1_217961	hypothetical protein	Y
AAQM03000448	2192	C	G	89	0.47	C	96	0.41	C	LowQual	missense_variant	p.Lys18Asn	TGGT1_217961	hypothetical protein	Y
AAQM03000448	2308	T	C	98	0.43	T	85	0.4	T	LowQual	upstream_gene_variant	c.-1A>G	TGGT1_217961	hypothetical protein	Y
AAQM03000448	2334	A	G	99	0.54	A	81	0.55	A	LowQual	upstream_gene_variant	c.-1T>C	TGGT1_217961	hypothetical protein	Y
AAQM03000448	2705	A	C	53	0.52	A	89	0.53	A	LowQual	upstream_gene_variant	c.-1T>G	TGGT1_217961	hypothetical protein	Y
AAQM03000449	604	G	T	62	0.41	G	58	0.37	G	LowQual	intergenic_region		TGGT1_411210	hypothetical protein	Y
AAQM03000449	608	C	T	63	0.39	C	57	0.36	C	LowQual	intergenic_region		TGGT1_411210	hypothetical protein	Y
AAQM03000449	619	T	C	66	0.43	T	62	0.35	T	LowQual	intergenic_region		TGGT1_411210	hypothetical protein	Y
AAQM03000449	677	A	G	108	0.29	A	102	0.3	A	LowQual	intergenic_region		TGGT1_411210	hypothetical protein	Y
AAQM03000449	681	T	C	111	0.54	T	101	0.56	T	LowQual	intergenic_region		TGGT1_411210	hypothetical protein	Y
AAQM03000449	832	G	A	184	0.17	G	165	0.18	G	LowQual	intergenic_region		TGGT1_411210	hypothetical protein	Y
AAQM03000449	834	C	G	184	0.17	C	166	0.18	C	LowQual	intergenic_region		TGGT1_411210	hypothetical protein	Y
AAQM03000449	840	G	C	184	0.19	G	173	0.14	G	LowQual	intergenic_region		TGGT1_411210	hypothetical protein	Y
AAQM03000449	927	C	G	198	0.18	C	182	0.23	C	LowQual	intergenic_region		TGGT1_411210	hypothetical protein	Y
AAQM03000449	1000	A	T	215	0.4	A	221	0.43	A	LowQual	intergenic_region		TGGT1_411210	hypothetical protein	Y
AAQM03000449	1178	A	C	222	0.42	A	210	0.46	A	LowQual	intergenic_region		TGGT1_411210	hypothetical protein	Y
AAQM03000449	1194	G	A	236	0.34	G	217	0.32	G	LowQual	intergenic_region		TGGT1_411210	hypothetical protein	Y
AAQM03000449	1241	G	C	221	0.35	G	219	0.43	G	LowQual	intergenic_region		TGGT1_411210	hypothetical protein	Y
AAQM03000449	1432	T	C	237	0.16	T	258	0.19	T	LowQual	intergenic_region		TGGT1_411210	hypothetical protein	Y
AAQM03000449	1455	G	C	241	0.2	G	256	0.18	G	LowQual	intergenic_region		TGGT1_411210	hypothetical protein	Y
AAQM03000449	1462	G	A	239	0.2	G	256	0.19	G	LowQual	intergenic_region		TGGT1_411210	hypothetical protein	Y
AAQM03000449	2075	G	A	92	0.68	G	80	0.76	G	LowQual	upstream_gene_variant	c.-1G>A	TGGT1_411210	hypothetical protein	Y
AAQM03000449	2329	T	A	82	0.34	T	69	0.34	T	LowQual	upstream_gene_variant	c.-1T>A	TGGT1_411210	hypothetical protein	Y
AAQM03000451	1776	G	A	50	0.24	G	79	0.25	G	LowQual	upstream_gene_variant	c.-1C>T	TGGT1_279560	hypothetical protein	Y
AAQM03000451	1778	T	C	51	0.23	T	78	0.25	T	LowQual	upstream_gene_variant	c.-1A>G	TGGT1_279560	hypothetical protein	Y
AAQM03000451	1780	T	G	51	0.19	T	79	0.25	T	LowQual	upstream_gene_variant	c.-1A>C	TGGT1_279560	hypothetical protein	Y
AAQM03000451	2009	C	T	83	0.45	C	106	0.45	C	LowQual	intergenic_region				Y
AAQM03000451	2086	T	G	83	0.44	T	84	0.45	T	LowQual	intergenic_region				Y
AAQM03000451	2535	C	T	19	0.52	C	20	0.3	C	LowQual	intergenic_region				Y
AAQM03000454	430	A	G	37	1	G	42	0.97	G	LowQual	upstream_gene_variant	c.-1A>G	TGGT1_411240	toxoplasma gondii family B protein	Y
AAQM03000455	983	T	C	39	0.84	C	40	0.77	T	LowQual	intron_variant	c.106-63T>C	TGGT1_203688	hypothetical protein	N
AAQM03000455	1038	G	A	39	0.84	A	52	0.75	G	LowQual	splice_region_variant&intron_variant	c.106-8G>A	TGGT1_203688	hypothetical protein	N
AAQM03000456	41	C	T	27	0.66	C	11	0.63	C	LowQual	upstream_gene_variant	c.-1C>T	TGGT1_411250	SAG-related sequence protein SRS22I	Y
AAQM03000456	1662	T	C	72	0.33	T	83	0.31	T	LowQual	downstream_gene_variant	c.*540T>C	TGGT1_411250	SAG-related sequence protein SRS22I	Y
AAQM03000456	1877	G	A	69	0.34	G	73	0.42	G	LowQual	downstream_gene_variant	c.*540G>A	TGGT1_411250	SAG-related sequence protein SRS22I	Y
AAQM03000456	2035	C	A	58	0.22	C	53	0.2	C	LowQual	downstream_gene_variant	c.*540C>A	TGGT1_411250	SAG-related sequence protein SRS22I	Y
AAQM03000456	2048	C	G	57	0.17	C	52	0.25	C	LowQual	downstream_gene_variant	c.*540C>G	TGGT1_411250	SAG-related sequence protein SRS22I	Y
AAQM03000456	2050	C	G	55	0.18	C	51	0.25	C	LowQual	downstream_gene_variant	c.*540C>G	TGGT1_411250	SAG-related sequence protein SRS22I	Y
AAQM03000462	781	T	A	41	1	A	47	0.93	A	LowQual	missense_variant	p.Met414Leu	TGGT1_295110	rhoptry protein ROP7	Y
AAQM03000462	818	C	A	53	1	A	75	0.94	A	LowQual	synonymous_variant	p.Ala401Ala	TGGT1_295110	rhoptry protein ROP7	Y
AAQM03000462	826	A	G	59	1	G	72	0.95	G	LowQual	synonymous_variant	p.Leu399Leu	TGGT1_295110	rhoptry protein ROP7	Y
AAQM03000464	360	A	G	99	0.57	A	112	0.5	A	LowQual	upstream_gene_variant	c.-1A>G	TGGT1_238850	SAG-related sequence SRS22I	Y
AAQM03000464	364	T	G	98	0.57	T	112	0.5	T	LowQual	upstream_gene_variant	c.-1T>G	TGGT1_238850	SAG-related sequence SRS22I	Y
AAQM03000464	368	A	G	99	0.56	A	113	0.51	A	LowQual	upstream_gene_variant	c.-1A>G	TGGT1_238850	SAG-related sequence SRS22I	Y
AAQM03000464	385	G	C	95	0.54	G	106	0.49	G	LowQual	upstream_gene_variant	c.-1G>C	TGGT1_238850	SAG-related sequence SRS22I	Y
AAQM03000464	387	A	C	96	0.54	A	107	0.49	A	LowQual	upstream_gene_variant	c.-1A>C	TGGT1_238850	SAG-related sequence SRS22I	Y
AAQM03000464	401	T	C	93	0.48	T	93	0.43	T	LowQual	upstream_gene_variant	c.-1T>C	TGGT1_238850	SAG-related sequence SRS22I	Y
AAQM03000464	2550	C	G	7	1	G	10	1	G	LowQual	downstream_gene_variant	c.*540C>G	TGGT1_238850	SAG-related sequence SRS22I	Y
AAQM03000465	760	C	G	128	0.26	C	112	0.35	C	LowQual	upstream_gene_variant	c.-1C>G	TGGT1_365080	rhoptry protein ROP7	Y
AAQM03000470	2	C	G	2	0	C	3	1	G	LowQual;SnpGap	downstream_gene_variant	c.*609G>C	TGGT1_365840	hypothetical protein	N
AAQM03000470	3	T	G	2	0	T	3	1	G	LowQual;SnpGap	downstream_gene_variant	c.*609A>C	TGGT1_365840	hypothetical protein	N
AAQM03000470	4	C	A	2	0	C	4	0.5	C	LowQual;SnpGap	downstream_gene_variant	c.*609G>T	TGGT1_365840	hypothetical protein	Y
AAQM03000471	83	C	G	54	0.66	C	50	0.46	C	LowQual	missense_variant	p.Gly227Arg	TGGT1_411310	hypothetical protein	Y
AAQM03000471	897	C	T	489	0.92	T	484	0.92	T	LowQual	intron_variant	c.244+135G>A	TGGT1_411310	hypothetical protein	Y
AAQM03000471	911	T	C	460	0.82	C	451	0.84	C	LowQual	intron_variant	c.244+121A>G	TGGT1_411310	hypothetical protein	Y
AAQM03000471	952	C	T	294	0.87	T	302	0.9	T	LowQual	intron_variant	c.244+80G>A	TGGT1_411310	hypothetical protein	Y
AAQM03000471	1052	G	C	67	0.73	G	75	0.81	C	LowQual	missense_variant	p.Ala75Gly	TGGT1_411310	hypothetical protein	N
AAQM03000472	2318	C	T	4	1	T	12	1	T	PASS	intergenic_region				Y
AAQM03000474	845	G	C	49	1	C	64	1	C	LowQual	missense_variant	p.Glu132Gln	TGGT1_411320	KRUF family protein	Y
AAQM03000475	6	C	T	1	1	T	1	1	T	PASS	downstream_gene_variant	c.*366G>A	TGGT1_220720	hypothetical protein	Y
AAQM03000476	1056	G	T	136	0.34	G	142	0.3	G	LowQual	downstream_gene_variant	c.*558C>A	TGGT1_212420	hypothetical protein	Y
AAQM03000476	1075	C	T	136	0.34	C	147	0.31	C	LowQual	downstream_gene_variant	c.*558G>A	TGGT1_212420	hypothetical protein	Y
AAQM03000476	1087	A	G	132	0.37	A	144	0.32	A	LowQual	downstream_gene_variant	c.*558T>C	TGGT1_212420	hypothetical protein	Y
AAQM03000476	1468	T	C	166	0.31	T	162	0.33	T	LowQual	missense_variant	p.Asp82Gly	TGGT1_212420	hypothetical protein	Y
AAQM03000476	1475	G	A	158	0.32	G	158	0.33	G	LowQual	missense_variant	p.Pro80Ser	TGGT1_212420	hypothetical protein	Y
AAQM03000477	73	T	G	35	0.8	G	42	0.95	G	LowQual	downstream_gene_variant	c.*378A>C	TGGT1_200110	hypothetical protein	Y
AAQM03000477	375	C	G	76	1	G	108	1	G	LowQual;SnpGap	downstream_gene_variant	c.*378G>C	TGGT1_200110	hypothetical protein	Y
AAQM03000477	404	G	A	67	1	A	88	0.98	A	LowQual	downstream_gene_variant	c.*378C>T	TGGT1_200110	hypothetical protein	Y
AAQM03000477	949	G	A	134	0.7	G	134	0.75	G	LowQual	synonymous_variant	p.Gly102Gly	TGGT1_200110	hypothetical protein	Y
AAQM03000477	1115	A	T	182	0.22	A	229	0.28	A	LowQual	missense_variant	p.Val47Glu	TGGT1_200110	hypothetical protein	Y
AAQM03000477	1122	G	C	190	0.24	G	230	0.29	G	LowQual	missense_variant	p.Arg45Gly	TGGT1_200110	hypothetical protein	Y
AAQM03000477	1127	A	G	185	0.44	A	235	0.46	A	LowQual	missense_variant	p.Val43Ala	TGGT1_200110	hypothetical protein	Y
AAQM03000477	1206	C	T	236	0.13	C	264	0.2	C	LowQual	missense_variant	p.Asp17Asn	TGGT1_200110	hypothetical protein	Y
AAQM03000477	1255	G	C	268	0.5	G	283	0.54	G	LowQual	upstream_gene_variant	c.-1C>G	TGGT1_200110	hypothetical protein	Y
AAQM03000477	1262	C	T	281	0.32	C	283	0.3	C	LowQual	upstream_gene_variant	c.-1G>A	TGGT1_200110	hypothetical protein	Y
AAQM03000477	1373	T	G	247	0.38	T	253	0.41	T	LowQual	upstream_gene_variant	c.-1A>C	TGGT1_200110	hypothetical protein	Y
AAQM03000477	1531	T	G	108	0.37	T	115	0.35	T	LowQual	upstream_gene_variant	c.-1A>C	TGGT1_200110	hypothetical protein	Y
AAQM03000477	1631	C	T	68	0.36	C	66	0.39	C	LowQual	upstream_gene_variant	c.-1G>A	TGGT1_200110	hypothetical protein	Y
AAQM03000477	1654	G	T	52	0.46	G	53	0.43	G	LowQual	upstream_gene_variant	c.-1C>A	TGGT1_200110	hypothetical protein	Y
AAQM03000477	1703	A	G	29	0.34	A	33	0.42	A	LowQual	upstream_gene_variant	c.-1T>C	TGGT1_200110	hypothetical protein	Y
AAQM03000477	2066	C	T	10	0.7	C	21	0.8	T	LowQual	upstream_gene_variant	c.-1G>A	TGGT1_200110	hypothetical protein	N
AAQM03000478	547	G	C	30	1	C	22	1	C	LowQual	upstream_gene_variant	c.-1G>C	TGGT1_242240	rhoptry kinase family protein ROP19A	Y
AAQM03000481	401	C	T	20	0.25	C	25	0.08	C	LowQual	synonymous_variant	p.Gly199Gly	TGGT1_411350	rhoptry kinase family (incomplete catalytic triad) protein	Y
AAQM03000481	627	G	A	80	0.46	G	74	0.52	G	LowQual	missense_variant	p.Ser124Leu	TGGT1_411350	rhoptry kinase family (incomplete catalytic triad) protein	Y
AAQM03000483	975	T	G	42	1	G	38	1	G	LowQual	missense_variant	p.Tyr285Ser	TGGT1_411370	KRUF family protein	Y
AAQM03000483	1292	G	T	54	0.92	T	46	0.86	T	LowQual	missense_variant	p.Asn179Lys	TGGT1_411370	KRUF family protein	Y
AAQM03000483	1448	G	C	48	0.89	C	48	0.85	C	LowQual	intron_variant	c.497-116C>G	TGGT1_411370	KRUF family protein	Y
AAQM03000487	2034	A	C	39	0.25	A	42	0.26	A	LowQual	intergenic_region				Y
AAQM03000487	2051	T	C	36	0.3	T	33	0.36	T	LowQual	intergenic_region				Y
AAQM03000487	2097	A	C	15	0.26	A	13	0.53	A	LowQual	intergenic_region				Y
AAQM03000487	2108	G	C	12	0.33	G	6	0.5	G	LowQual	intergenic_region				Y
AAQM03000487	2109	A	G	12	0.33	A	6	0.5	A	LowQual	intergenic_region				Y
AAQM03000488	678	T	A	68	0.61	T	88	0.42	T	LowQual	intron_variant	c.784-17A>T	TGGT1_411420	hypothetical protein	Y
AAQM03000488	1984	G	A	1227	0.92	A	1237	0.92	A	LowQual	upstream_gene_variant	c.-3C>T	TGGT1_411420	hypothetical protein	Y
AAQM03000488	2082	G	A	213	0.96	A	237	0.98	A	LowQual	upstream_gene_variant	c.-3C>T	TGGT1_411420	hypothetical protein	Y
AAQM03000489	1029	A	G	135	0.52	A	124	0.5	A	LowQual	intron_variant	c.811-20A>G	TGGT1_411430	rhoptry protein ROP5	Y
AAQM03000489	1071	G	T	112	0.42	G	91	0.46	G	LowQual	missense_variant	p.Arg278Leu	TGGT1_411430	rhoptry protein ROP5	Y
AAQM03000491	1	T	G	3	1	G	3	0	T	LowQual;SnpGap	downstream_gene_variant	c.*1017A>C	TGGT1_245428	hypothetical protein	N
AAQM03000491	2	T	A	5	0.2	T	3	0	T	LowQual;SnpGap	downstream_gene_variant	c.*1017A>T	TGGT1_245428	hypothetical protein	Y
AAQM03000491	3	G	C	5	0.2	G	4	0	G	LowQual;SnpGap	downstream_gene_variant	c.*1017C>G	TGGT1_245428	hypothetical protein	Y
AAQM03000491	4	G	T	5	0.8	T	4	0	G	LowQual;SnpGap	downstream_gene_variant	c.*1017C>A	TGGT1_245428	hypothetical protein	N
AAQM03000491	50	G	T	14	1	T	19	1	T	LowQual	downstream_gene_variant	c.*1017C>A	TGGT1_245428	hypothetical protein	Y
AAQM03000492	1604	C	T	45	0.93	T	44	0.81	T	LowQual	missense_variant	p.Arg154Cys	TGGT1_411460	hypothetical protein	Y
AAQM03000493	825	C	G	55	1	G	48	1	G	LowQual	missense_variant	p.Arg166Pro	TGGT1_411470	putative transmembrane protein	Y
AAQM03000493	826	G	A	55	1	A	48	1	A	LowQual	stop_gained	p.Arg166*	TGGT1_411470	putative transmembrane protein	Y
AAQM03000493	828	A	C	55	1	C	48	1	C	LowQual	missense_variant	p.Leu165Arg	TGGT1_411470	putative transmembrane protein	Y
AAQM03000495	621	A	G	47	0.29	A	41	0.51	A	LowQual	synonymous_variant	p.Pro420Pro	TGGT1_322100	myosin-light-chain kinase	Y
AAQM03000495	638	G	C	49	0.34	G	50	0.54	G	LowQual	missense_variant	p.His415Asp	TGGT1_322100	myosin-light-chain kinase	Y
AAQM03000495	725	T	C	75	0.36	T	76	0.53	T	LowQual	missense_variant	p.Ile386Val	TGGT1_322100	myosin-light-chain kinase	Y
AAQM03000496	638	T	C	49	0.48	T	49	0.51	T	LowQual	synonymous_variant	p.Gly212Gly	TGGT1_411490	putative toxoplasma gondii family E protein	Y
AAQM03000496	642	G	C	48	0.5	G	45	0.51	G	LowQual	missense_variant	p.Ala214Pro	TGGT1_411490	putative toxoplasma gondii family E protein	Y
AAQM03000496	787	T	C	54	0.51	T	50	0.38	T	LowQual	missense_variant	p.Met262Thr	TGGT1_411490	putative toxoplasma gondii family E protein	Y
AAQM03000496	1352	G	T	33	0.24	G	30	0.3	G	LowQual	intron_variant	c.1095-190G>T	TGGT1_411490	putative toxoplasma gondii family E protein	Y
AAQM03000498	1054	G	A	175	0.4	G	183	0.45	G	LowQual	upstream_gene_variant	c.-1C>T	TGGT1_411500	hypothetical protein	Y
AAQM03000498	1164	C	A	67	0.29	C	60	0.3	C	LowQual	upstream_gene_variant	c.-1G>T	TGGT1_411500	hypothetical protein	Y
AAQM03000501	1062	T	A	45	0.57	T	49	0.44	T	LowQual	missense_variant	p.Asp128Val	TGGT1_358440	KRUF family protein	Y
AAQM03000501	1069	T	C	44	0.45	T	46	0.52	T	LowQual	missense_variant	p.Thr126Ala	TGGT1_358440	KRUF family protein	Y
AAQM03000501	1072	G	A	43	0.46	G	46	0.52	G	LowQual	missense_variant	p.Pro125Ser	TGGT1_358440	KRUF family protein	Y
AAQM03000504	642	G	C	40	0.97	C	28	0.92	C	LowQual	missense_variant	p.Ala7Pro	TGGT1_306688	hypothetical protein	Y
AAQM03000504	1599	A	G	17	1	G	17	1	G	LowQual	downstream_gene_variant	c.*810A>G	TGGT1_306688	hypothetical protein	Y
AAQM03000504	1600	C	T	17	1	T	17	1	T	LowQual	downstream_gene_variant	c.*810C>T	TGGT1_306688	hypothetical protein	Y
AAQM03000504	1609	G	T	17	1	T	16	1	T	LowQual	downstream_gene_variant	c.*810G>T	TGGT1_306688	hypothetical protein	Y
AAQM03000504	1680	A	C	10	0.9	C	11	1	C	LowQual	downstream_gene_variant	c.*810A>C	TGGT1_306688	hypothetical protein	Y
AAQM03000504	1681	G	C	10	0.9	C	11	1	C	LowQual	downstream_gene_variant	c.*810G>C	TGGT1_306688	hypothetical protein	Y
AAQM03000505	1066	G	T	61	0.36	G	76	0.43	G	LowQual	missense_variant	p.Pro208Thr	TGGT1_308093	rhoptry kinase family protein (incomplete catalytic triad)	Y
AAQM03000505	1079	T	C	58	0.34	T	71	0.46	T	LowQual	missense_variant	p.Ile203Met	TGGT1_308093	rhoptry kinase family protein (incomplete catalytic triad)	Y
AAQM03000505	1082	A	T	57	0.35	A	71	0.46	A	LowQual	synonymous_variant	p.Pro202Pro	TGGT1_308093	rhoptry kinase family protein (incomplete catalytic triad)	Y
AAQM03000505	1183	T	A	25	0.08	T	37	0.1	T	LowQual	missense_variant	p.Thr169Ser	TGGT1_308093	rhoptry kinase family protein (incomplete catalytic triad)	Y
AAQM03000506	895	C	T	101	0.38	C	95	0.35	C	LowQual	upstream_gene_variant	c.-1G>A	TGGT1_362620	SAG-related sequence protein SRS48E	Y
AAQM03000506	1233	G	A	138	0.32	G	140	0.3	G	LowQual	upstream_gene_variant	c.-1C>T	TGGT1_362620	SAG-related sequence protein SRS48E	Y
AAQM03000506	1307	T	C	116	0.39	T	110	0.3	T	LowQual	upstream_gene_variant	c.-1A>G	TGGT1_362620	SAG-related sequence protein SRS48E	Y
AAQM03000509	57	C	A	544	0.94	A	564	0.93	A	LowQual	downstream_gene_variant	c.*417G>T	TGGT1_411560	hypothetical protein	Y
AAQM03000509	70	A	T	629	0.93	T	646	0.91	T	LowQual	downstream_gene_variant	c.*417T>A	TGGT1_411560	hypothetical protein	Y
AAQM03000509	76	A	G	654	0.89	G	667	0.88	G	LowQual	downstream_gene_variant	c.*417T>C	TGGT1_411560	hypothetical protein	Y
AAQM03000509	100	G	A	712	0.83	A	740	0.81	A	LowQual	downstream_gene_variant	c.*417C>T	TGGT1_411560	hypothetical protein	Y
AAQM03000509	105	C	T	717	0.94	T	749	0.93	T	LowQual	downstream_gene_variant	c.*417G>A	TGGT1_411560	hypothetical protein	Y
AAQM03000509	109	A	C	728	0.88	C	757	0.88	C	LowQual	downstream_gene_variant	c.*417T>G	TGGT1_411560	hypothetical protein	Y
AAQM03000509	193	G	A	832	0.8	A	861	0.8	A	LowQual	downstream_gene_variant	c.*417C>T	TGGT1_411560	hypothetical protein	Y
AAQM03000509	220	C	A	836	0.96	A	869	0.97	A	LowQual	downstream_gene_variant	c.*417G>T	TGGT1_411560	hypothetical protein	Y
AAQM03000509	306	G	A	298	0.54	G	279	0.54	G	LowQual	downstream_gene_variant	c.*417C>T	TGGT1_411560	hypothetical protein	Y
AAQM03000509	577	C	G	142	0.51	C	137	0.48	C	LowQual	downstream_gene_variant	c.*417G>C	TGGT1_411560	hypothetical protein	Y
AAQM03000509	578	G	C	142	0.51	G	135	0.49	G	LowQual	downstream_gene_variant	c.*417C>G	TGGT1_411560	hypothetical protein	Y
AAQM03000509	585	C	A	133	0.68	C	128	0.61	C	LowQual	downstream_gene_variant	c.*417G>T	TGGT1_411560	hypothetical protein	Y
AAQM03000509	607	C	T	130	0.6	C	115	0.57	C	LowQual	downstream_gene_variant	c.*417G>A	TGGT1_411560	hypothetical protein	Y
AAQM03000509	642	G	T	117	0.46	G	99	0.48	G	LowQual	missense_variant	p.Ser134Arg	TGGT1_411560	hypothetical protein	Y
AAQM03000509	1087	A	C	71	0.47	A	82	0.5	A	LowQual	missense_variant	p.Trp39Gly	TGGT1_411560	hypothetical protein	Y
AAQM03000509	1093	C	A	78	0.57	C	88	0.59	C	LowQual	missense_variant	p.Ala37Ser	TGGT1_411560	hypothetical protein	Y
AAQM03000509	1094	C	T	78	0.56	C	89	0.58	C	LowQual	synonymous_variant	p.Thr36Thr	TGGT1_411560	hypothetical protein	Y
AAQM03000510	2	T	A	3	0.66	T	4	1	A	LowQual;SnpGap	upstream_gene_variant	c.-1T>A	TGGT1_411570	polyketide synthase	N
AAQM03000510	3	A	G	4	0.5	A	5	0.6	A	LowQual;SnpGap	upstream_gene_variant	c.-1A>G	TGGT1_411570	polyketide synthase	Y
AAQM03000513	644	A	G	36	0.86	G	38	0.86	G	LowQual	synonymous_variant	p.Lys107Lys	TGGT1_411590	nucleoside-triphosphatase	Y
AAQM03000513	651	A	G	38	0.86	G	38	0.86	G	LowQual	missense_variant	p.Thr110Ala	TGGT1_411590	nucleoside-triphosphatase	Y
AAQM03000514	17	A	C	1	1	C	1	1	C	LowQual	downstream_gene_variant	c.*549T>G	TGGT1_411600	SAG-related sequence protein SRS22I	Y
AAQM03000514	897	C	T	34	0.85	T	48	0.81	T	LowQual	upstream_gene_variant	c.-1G>A	TGGT1_411600	SAG-related sequence protein SRS22I	Y
AAQM03000515	709	G	T	147	0.39	G	159	0.38	G	LowQual	upstream_gene_variant	c.-1G>T	TGGT1_274280	hypothetical protein	Y
AAQM03000515	735	G	A	146	0.65	G	147	0.68	G	LowQual	upstream_gene_variant	c.-1G>A	TGGT1_274280	hypothetical protein	Y
AAQM03000515	749	T	C	165	0.44	T	165	0.42	T	LowQual	upstream_gene_variant	c.-1T>C	TGGT1_274280	hypothetical protein	Y
AAQM03000515	933	A	G	252	0.31	A	304	0.28	A	LowQual	synonymous_variant	p.Gln55Gln	TGGT1_274280	hypothetical protein	Y
AAQM03000518	744	G	A	77	0.58	G	83	0.43	G	LowQual	intron_variant	c.278-82C>T	TGGT1_411610	hypothetical protein	Y
AAQM03000518	811	T	C	75	0.69	T	82	0.43	T	LowQual	intron_variant	c.278-149A>G	TGGT1_411610	hypothetical protein	Y
AAQM03000518	833	G	C	87	0.57	G	93	0.41	G	LowQual	intron_variant	c.277+137C>G	TGGT1_411610	hypothetical protein	Y
AAQM03000518	862	G	C	92	0.45	G	104	0.55	G	LowQual	intron_variant	c.277+108C>G	TGGT1_411610	hypothetical protein	Y
AAQM03000518	989	C	G	74	0.28	C	64	0.45	C	LowQual	intron_variant	c.269-11G>C	TGGT1_411610	hypothetical protein	Y
AAQM03000518	1031	C	T	55	0.83	T	52	0.9	T	LowQual	intron_variant	c.268+53G>A	TGGT1_411610	hypothetical protein	Y
AAQM03000518	1050	C	A	45	0.57	C	46	0.52	C	LowQual	intron_variant	c.268+34G>T	TGGT1_411610	hypothetical protein	Y
AAQM03000518	1070	T	C	31	0.87	C	35	0.88	C	LowQual	intron_variant	c.268+14A>G	TGGT1_411610	hypothetical protein	Y
AAQM03000524	1	T	G	20	0.45	T	17	0.35	T	LowQual;SnpGap	downstream_gene_variant	c.*384A>C	TGGT1_411650	hypothetical protein	Y
AAQM03000524	233	C	G	194	0.6	C	213	0.65	C	LowQual	intron_variant	c.222+45G>C	TGGT1_411650	hypothetical protein	Y
AAQM03000524	272	A	T	146	0.41	A	129	0.44	A	LowQual	splice_region_variant&intron_variant	c.222+6T>A	TGGT1_411650	hypothetical protein	Y
AAQM03000524	747	T	C	178	0.62	T	151	0.59	T	LowQual	intron_variant	c.180+307A>G	TGGT1_411650	hypothetical protein	Y
AAQM03000526	577	C	G	129	0.38	C	142	0.31	C	LowQual	intron_variant	c.184-229G>C	TGGT1_411660	hypothetical protein	Y
AAQM03000526	598	T	C	118	0.8	C	140	0.84	C	LowQual	intron_variant	c.184-250A>G	TGGT1_411660	hypothetical protein	Y
AAQM03000526	630	T	C	150	0.38	T	188	0.38	T	LowQual	intron_variant	c.183+270A>G	TGGT1_411660	hypothetical protein	Y
AAQM03000526	649	A	G	173	0.73	A	221	0.74	A	LowQual	intron_variant	c.183+251T>C	TGGT1_411660	hypothetical protein	Y
AAQM03000526	655	G	C	216	0.32	G	260	0.39	G	LowQual	intron_variant	c.183+245C>G	TGGT1_411660	hypothetical protein	Y
AAQM03000526	845	G	A	842	0.58	G	903	0.57	G	LowQual	intron_variant	c.183+55C>T	TGGT1_411660	hypothetical protein	Y
AAQM03000526	896	A	T	1012	0.92	T	1077	0.92	T	LowQual	splice_region_variant&intron_variant	c.183+4T>A	TGGT1_411660	hypothetical protein	Y
AAQM03000526	992	A	G	968	0.88	G	1005	0.88	G	LowQual	missense_variant	p.Phe31Leu	TGGT1_411660	hypothetical protein	Y
AAQM03000526	1014	T	C	982	0.94	C	1001	0.94	C	LowQual	synonymous_variant	p.Ala23Ala	TGGT1_411660	hypothetical protein	Y
AAQM03000526	1265	C	G	140	0.9	G	152	0.94	G	LowQual	upstream_gene_variant	c.-1G>C	TGGT1_411660	hypothetical protein	Y
AAQM03000527	386	G	A	9	0.55	G	13	0.84	A	LowQual	missense_variant	p.Ala17Thr	TGGT1_411670	hypothetical protein	N
AAQM03000527	722	T	C	12	0.66	T	21	0.71	T	LowQual	intron_variant	c.241+144T>C	TGGT1_411670	hypothetical protein	Y
AAQM03000527	726	T	C	12	0.58	T	21	0.71	T	LowQual	intron_variant	c.241+148T>C	TGGT1_411670	hypothetical protein	Y
AAQM03000527	971	C	A	45	0.53	C	50	0.64	C	LowQual	intron_variant	c.242-156C>A	TGGT1_411670	hypothetical protein	Y
AAQM03000527	975	T	C	45	0.53	T	50	0.64	T	LowQual	intron_variant	c.242-152T>C	TGGT1_411670	hypothetical protein	Y
AAQM03000527	1028	T	G	41	0.51	T	43	0.39	T	LowQual	intron_variant	c.242-99T>G	TGGT1_411670	hypothetical protein	Y
AAQM03000527	1092	A	T	21	0.95	T	20	0.85	T	LowQual	intron_variant	c.242-35A>T	TGGT1_411670	hypothetical protein	Y
AAQM03000528	4	A	C	16	0.25	A	19	0.47	A	LowQual;SnpGap	upstream_gene_variant	c.-1A>C	TGGT1_411680	hypothetical protein	Y
AAQM03000528	48	C	T	67	0.2	C	81	0.3	C	LowQual	upstream_gene_variant	c.-1C>T	TGGT1_411680	hypothetical protein	Y
AAQM03000528	106	T	C	111	0.31	T	109	0.26	T	LowQual	missense_variant	p.Ser20Pro	TGGT1_411680	hypothetical protein	Y
AAQM03000528	111	C	T	112	0.3	C	107	0.27	C	LowQual	synonymous_variant	p.Pro21Pro	TGGT1_411680	hypothetical protein	Y
AAQM03000528	127	T	A	115	0.58	T	105	0.61	T	LowQual	missense_variant	p.Ser27Thr	TGGT1_411680	hypothetical protein	Y
AAQM03000528	220	T	G	105	0.25	T	89	0.29	T	LowQual	missense_variant	p.Ser58Ala	TGGT1_411680	hypothetical protein	Y
AAQM03000528	224	A	G	103	0.54	A	88	0.48	A	LowQual	missense_variant	p.Asn59Ser	TGGT1_411680	hypothetical protein	Y
AAQM03000528	236	A	C	91	0.78	A	82	0.81	C	LowQual	missense_variant	p.Asp63Ala	TGGT1_411680	hypothetical protein	N
AAQM03000528	237	T	A	91	0.78	T	82	0.81	A	LowQual	missense_variant	p.Asp63Glu	TGGT1_411680	hypothetical protein	N
AAQM03000528	238	C	T	92	0.38	C	82	0.36	C	LowQual	stop_gained	p.Arg64*	TGGT1_411680	hypothetical protein	Y
AAQM03000528	241	C	T	94	0.38	C	81	0.37	C	LowQual	missense_variant	p.Arg65Cys	TGGT1_411680	hypothetical protein	Y
AAQM03000528	246	T	C	95	0.12	T	79	0.26	T	LowQual	synonymous_variant	p.Arg66Arg	TGGT1_411680	hypothetical protein	Y
AAQM03000528	261	G	A	78	0.66	G	69	0.73	G	LowQual	synonymous_variant	p.Arg71Arg	TGGT1_411680	hypothetical protein	Y
AAQM03000528	279	T	A	66	0.42	T	53	0.41	T	LowQual	missense_variant	p.His77Gln	TGGT1_411680	hypothetical protein	Y
AAQM03000528	281	C	A	65	0.43	C	52	0.42	C	LowQual	missense_variant	p.Ser78Tyr	TGGT1_411680	hypothetical protein	Y
AAQM03000528	305	T	C	54	0.42	T	40	0.4	T	LowQual	missense_variant	p.Leu86Pro	TGGT1_411680	hypothetical protein	Y
AAQM03000530	1	C	G	4	0.5	C	6	1	G	LowQual;SnpGap	downstream_gene_variant	c.*215G>C	TGGT1_411700	hypothetical protein	N
AAQM03000530	27	C	A	66	0.78	C	45	0.82	A	LowQual	downstream_gene_variant	c.*215G>T	TGGT1_411700	hypothetical protein	N
AAQM03000530	30	T	C	68	0.79	T	49	0.83	C	LowQual	downstream_gene_variant	c.*215A>G	TGGT1_411700	hypothetical protein	N
AAQM03000530	51	A	G	105	0.8	G	80	0.86	G	LowQual	downstream_gene_variant	c.*215T>C	TGGT1_411700	hypothetical protein	Y
AAQM03000530	65	G	A	132	0.66	G	94	0.76	G	LowQual	downstream_gene_variant	c.*215C>T	TGGT1_411700	hypothetical protein	Y
AAQM03000530	66	G	T	132	0.65	G	94	0.75	G	LowQual	downstream_gene_variant	c.*215C>A	TGGT1_411700	hypothetical protein	Y
AAQM03000530	90	C	T	172	0.43	C	136	0.41	C	LowQual	downstream_gene_variant	c.*215G>A	TGGT1_411700	hypothetical protein	Y
AAQM03000530	104	C	G	167	0.35	C	142	0.4	C	LowQual	downstream_gene_variant	c.*215G>C	TGGT1_411700	hypothetical protein	Y
AAQM03000530	107	C	T	169	0.33	C	142	0.38	C	LowQual	downstream_gene_variant	c.*215G>A	TGGT1_411700	hypothetical protein	Y
AAQM03000530	145	C	G	258	0.76	C	215	0.83	G	LowQual	downstream_gene_variant	c.*215G>C	TGGT1_411700	hypothetical protein	N
AAQM03000530	330	C	A	399	0.69	C	399	0.66	C	LowQual	downstream_gene_variant	c.*215G>T	TGGT1_411700	hypothetical protein	Y
AAQM03000530	383	G	A	304	0.65	G	319	0.59	G	LowQual	downstream_gene_variant	c.*215C>T	TGGT1_411700	hypothetical protein	Y
AAQM03000530	421	G	C	242	0.61	G	265	0.57	G	LowQual	downstream_gene_variant	c.*215C>G	TGGT1_411700	hypothetical protein	Y
AAQM03000530	708	C	G	70	0.5	C	75	0.46	C	LowQual	downstream_gene_variant	c.*215G>C	TGGT1_411700	hypothetical protein	Y
AAQM03000535	1	T	G	8	1	G	2	0.5	T	PASS	splice_region_variant&synonymous_variant	p.???187???	TGGT1_411750	hypothetical protein	N
AAQM03000535	110	T	C	94	0.23	T	93	0.24	T	LowQual	missense_variant	p.Thr151Ala	TGGT1_411750	hypothetical protein	Y
AAQM03000535	135	T	A	122	0.26	T	127	0.3	T	LowQual	synonymous_variant	p.Thr142Thr	TGGT1_411750	hypothetical protein	Y
AAQM03000535	149	A	G	138	0.3	A	148	0.36	A	LowQual	missense_variant	p.Trp138Arg	TGGT1_411750	hypothetical protein	Y
AAQM03000535	204	G	T	200	0.39	G	195	0.42	G	LowQual	missense_variant	p.Asp119Glu	TGGT1_411750	hypothetical protein	Y
AAQM03000535	307	A	G	233	0.62	A	228	0.62	A	LowQual	splice_region_variant&intron_variant	c.261-7T>C	TGGT1_411750	hypothetical protein	Y
AAQM03000535	422	G	C	221	0.44	G	186	0.46	G	LowQual	intron_variant	c.261-122C>G	TGGT1_411750	hypothetical protein	Y
AAQM03000535	447	C	T	205	0.46	C	179	0.46	C	LowQual	intron_variant	c.261-147G>A	TGGT1_411750	hypothetical protein	Y
AAQM03000535	466	A	C	198	0.69	A	180	0.62	A	LowQual	intron_variant	c.261-166T>G	TGGT1_411750	hypothetical protein	Y
AAQM03000542	210	G	A	49	0.57	G	44	0.34	G	LowQual	synonymous_variant	p.Ala55Ala	TGGT1_411790	toxoplasma gondii family A protein	Y
AAQM03000542	424	G	A	46	0.5	G	57	0.47	G	LowQual	missense_variant	p.Ala127Thr	TGGT1_411790	toxoplasma gondii family A protein	Y
AAQM03000544	1	T	G	8	0.62	T	2	0.5	T	LowQual;SnpGap	upstream_gene_variant	c.-1T>G	TGGT1_411800	hypothetical protein	Y
AAQM03000544	3	C	T	10	0.6	C	4	0.5	C	LowQual;SnpGap	upstream_gene_variant	c.-1C>T	TGGT1_411800	hypothetical protein	Y
AAQM03000544	4	A	T	10	0.7	A	4	0.75	A	LowQual;SnpGap	upstream_gene_variant	c.-1A>T	TGGT1_411800	hypothetical protein	Y
AAQM03000544	33	G	A	24	0.25	G	15	0.33	G	LowQual	upstream_gene_variant	c.-1G>A	TGGT1_411800	hypothetical protein	Y
AAQM03000544	56	G	A	32	0.25	G	25	0.48	G	LowQual	upstream_gene_variant	c.-1G>A	TGGT1_411800	hypothetical protein	Y
AAQM03000544	65	A	G	35	0.31	A	28	0.5	A	LowQual	upstream_gene_variant	c.-1A>G	TGGT1_411800	hypothetical protein	Y
AAQM03000544	67	C	G	35	0.31	C	28	0.5	C	LowQual	upstream_gene_variant	c.-1C>G	TGGT1_411800	hypothetical protein	Y
AAQM03000544	70	T	C	37	0.29	T	29	0.44	T	LowQual	upstream_gene_variant	c.-1T>C	TGGT1_411800	hypothetical protein	Y
AAQM03000544	87	T	A	38	0.34	T	33	0.51	T	LowQual	upstream_gene_variant	c.-1T>A	TGGT1_411800	hypothetical protein	Y
AAQM03000544	89	C	G	38	0.34	C	33	0.51	C	LowQual	upstream_gene_variant	c.-1C>G	TGGT1_411800	hypothetical protein	Y
AAQM03000544	92	G	A	39	0.33	G	34	0.52	G	LowQual	upstream_gene_variant	c.-1G>A	TGGT1_411800	hypothetical protein	Y
AAQM03000544	99	C	A	41	0.34	C	37	0.56	C	LowQual	upstream_gene_variant	c.-1C>A	TGGT1_411800	hypothetical protein	Y
AAQM03000544	633	T	G	60	0.36	T	47	0.38	T	LowQual	missense_variant	p.Ile15Met	TGGT1_411800	hypothetical protein	Y
AAQM03000544	637	G	A	56	0.32	G	45	0.37	G	LowQual	missense_variant	p.Glu17Lys	TGGT1_411800	hypothetical protein	Y
AAQM03000544	655	C	T	55	0.2	C	54	0.14	C	LowQual	missense_variant	p.Arg23Trp	TGGT1_411800	hypothetical protein	Y
AAQM03000544	727	A	C	58	0.56	A	55	0.5	A	LowQual	downstream_gene_variant	c.*84A>C	TGGT1_411800	hypothetical protein	Y
AAQM03000548	45	G	T	102	0.36	G	116	0.35	G	LowQual	missense_variant	p.Gln76Lys	TGGT1_411840	hypothetical protein	Y
AAQM03000548	48	G	A	106	0.31	G	122	0.36	G	LowQual	stop_gained	p.Arg75*	TGGT1_411840	hypothetical protein	Y
AAQM03000548	277	G	C	291	0.61	G	307	0.64	G	LowQual	intron_variant	c.187+111C>G	TGGT1_411840	hypothetical protein	Y
AAQM03000548	346	G	C	207	0.65	G	204	0.64	G	LowQual	intron_variant	c.187+42C>G	TGGT1_411840	hypothetical protein	Y
AAQM03000548	436	A	G	115	0.28	A	117	0.19	A	LowQual	intron_variant	c.178+27T>C	TGGT1_411840	hypothetical protein	Y
AAQM03000548	455	C	A	109	0.2	C	106	0.22	C	LowQual	splice_region_variant&intron_variant	c.178+8G>T	TGGT1_411840	hypothetical protein	Y
AAQM03000548	457	T	G	107	0.53	T	104	0.51	T	LowQual	splice_region_variant&intron_variant	c.178+6A>C	TGGT1_411840	hypothetical protein	Y
AAQM03000548	465	G	A	100	0.55	G	104	0.51	G	LowQual	missense_variant&splice_region_variant	p.Thr59Met	TGGT1_411840	hypothetical protein	Y
AAQM03000548	474	G	T	97	0.21	G	101	0.2	G	LowQual	missense_variant	p.Pro56His	TGGT1_411840	hypothetical protein	Y
AAQM03000548	476	T	A	97	0.38	T	98	0.26	T	LowQual	synonymous_variant	p.Val55Val	TGGT1_411840	hypothetical protein	Y
AAQM03000548	495	A	G	88	1	G	96	1	G	LowQual	missense_variant	p.Leu49Pro	TGGT1_411840	hypothetical protein	Y
AAQM03000548	502	C	A	89	0.68	C	96	0.71	C	LowQual	missense_variant	p.Val47Phe	TGGT1_411840	hypothetical protein	Y
AAQM03000548	519	A	G	79	0.48	A	83	0.44	A	LowQual	missense_variant	p.Val41Ala	TGGT1_411840	hypothetical protein	Y
AAQM03000548	551	A	C	53	0.22	A	59	0.3	A	LowQual	synonymous_variant	p.Arg30Arg	TGGT1_411840	hypothetical protein	Y
AAQM03000548	555	C	G	52	0.71	C	58	0.74	C	LowQual	missense_variant	p.Ser29Thr	TGGT1_411840	hypothetical protein	Y
AAQM03000548	564	C	G	44	0.45	C	50	0.46	C	LowQual	missense_variant	p.Cys26Ser	TGGT1_411840	hypothetical protein	Y
AAQM03000548	584	C	G	27	0.51	C	29	0.48	C	LowQual	missense_variant	p.Met19Ile	TGGT1_411840	hypothetical protein	Y
AAQM03000582	3840	T	G	69	0.57	T	55	0.58	T	LowQual	intergenic_region				Y
AAQM03000568	806	A	G	141	0.12	A	142	0.19	A	LowQual	intergenic_region				Y
AAQM03000568	807	C	T	141	0.12	C	143	0.18	C	LowQual	intergenic_region				Y
AAQM03000568	973	G	A	216	0.27	G	207	0.35	G	LowQual	intergenic_region				Y
AAQM03000568	1063	A	T	255	0.22	A	257	0.31	A	LowQual	intergenic_region				Y
AAQM03000568	1527	G	T	340	0.52	G	324	0.53	G	LowQual	intergenic_region				Y
AAQM03000568	1922	G	A	226	0.4	G	247	0.35	G	LowQual	intergenic_region				Y
AAQM03000572	1403	C	A	78	0.51	C	82	0.29	C	LowQual	intergenic_region				Y
AAQM03000572	1749	T	A	91	0.49	T	105	0.42	T	LowQual	intergenic_region				Y
AAQM03000572	1769	T	G	87	0.49	T	100	0.53	T	LowQual	intergenic_region				Y
AAQM03000572	2569	A	G	88	0.62	A	112	0.47	A	LowQual	intergenic_region				Y
AAQM03000572	3061	A	G	66	0.62	A	95	0.64	A	LowQual	intergenic_region				Y
AAQM03000572	3535	A	C	100	0.49	A	103	0.51	A	LowQual	intergenic_region				Y
AAQM03000572	3548	A	G	98	0.45	A	105	0.5	A	LowQual	intergenic_region				Y
AAQM03000572	4138	G	A	135	0.17	G	122	0.36	G	LowQual	intergenic_region				Y
AAQM03000572	4289	T	A	100	0.15	T	122	0.21	T	LowQual	intergenic_region				Y
AAQM03000572	4306	A	T	100	0.15	A	127	0.2	A	LowQual	intergenic_region				Y
AAQM03000572	4339	C	A	102	0.08	C	122	0.12	C	LowQual	intergenic_region				Y
AAQM03000572	4651	A	G	80	0.62	A	98	0.56	A	LowQual	intergenic_region				Y
AAQM03000572	4860	A	G	72	0.54	A	101	0.44	A	LowQual	intergenic_region				Y
AAQM03000572	5189	G	A	110	0.47	G	110	0.55	G	LowQual	intergenic_region				Y
AAQM03000573	1134	T	G	100	0.53	T	98	0.57	T	LowQual	intergenic_region				Y
AAQM03000573	1953	G	T	91	0.53	G	76	0.46	G	LowQual	intergenic_region				Y
AAQM03000573	3173	C	A	120	0.46	C	126	0.53	C	LowQual	intergenic_region				Y
AAQM03000573	3913	A	G	93	0.49	A	102	0.44	A	LowQual	intergenic_region				Y
AAQM03000579	885	C	T	48	0.35	C	51	0.47	C	LowQual	intergenic_region				Y
AAQM03000579	911	T	C	52	0.42	T	52	0.42	T	LowQual	intergenic_region				Y
AAQM03000579	1097	A	C	81	0.34	A	88	0.47	A	LowQual	intergenic_region				Y
AAQM03000579	1443	G	A	88	0.43	G	103	0.54	G	LowQual	intergenic_region				Y
AAQM03000579	1513	A	C	98	0.55	A	93	0.37	A	LowQual	intergenic_region				Y
AAQM03000579	1683	C	T	73	0.47	C	70	0.44	C	LowQual	intergenic_region				Y
AAQM03000579	1862	C	T	19	0.36	C	26	0.26	C	LowQual	intergenic_region				Y
AAQM03000580	1146	A	T	62	0.29	A	76	0.32	A	LowQual	intergenic_region				Y
AAQM03000581	1092	G	A	43	0.25	G	53	0.28	G	LowQual	intergenic_region				Y
AAQM03000584	27	C	T	5	1	T	2	1	T	PASS	intergenic_region				Y
AAQM03000584	43	A	C	9	1	C	4	1	C	PASS	intergenic_region				Y
AAQM03000584	549	T	C	26	1	C	15	1	C	PASS	intergenic_region				Y
AAQM03000584	1414	A	T	54	0.5	A	61	0.45	A	LowQual	intergenic_region				Y
AAQM03000584	1473	G	T	60	0.48	G	78	0.47	G	LowQual	intergenic_region				Y
AAQM03000584	1724	C	T	78	0.47	C	72	0.38	C	LowQual	intergenic_region				Y
AAQM03000584	1740	A	C	76	0.5	A	67	0.43	A	LowQual	intergenic_region				Y
AAQM03000584	1880	C	T	35	0.4	C	31	0.19	C	LowQual	intergenic_region				Y
AAQM03000585	1571	C	T	88	0.46	C	109	0.44	C	LowQual	intergenic_region				Y
AAQM03000585	1761	A	G	84	0.36	A	111	0.41	A	LowQual	intergenic_region				Y
AAQM03000585	2420	G	A	113	0.5	G	118	0.41	G	LowQual	intergenic_region				Y
AAQM03000586	854	C	T	62	0.37	C	69	0.47	C	LowQual	intergenic_region				Y
AAQM03000586	868	A	T	70	0.38	A	73	0.46	A	LowQual	intergenic_region				Y
AAQM03000586	874	G	A	68	0.38	G	80	0.43	G	LowQual	intergenic_region				Y
AAQM03000586	1014	C	T	84	0.44	C	93	0.38	C	LowQual	intergenic_region				Y
AAQM03000586	2589	C	T	10	0.7	C	12	0.66	C	LowQual	intergenic_region				Y
AAQM03000586	2603	A	T	9	0.66	A	11	0.63	A	LowQual	intergenic_region				Y
AAQM03000586	2609	G	A	5	0.8	A	11	0.63	G	LowQual	intergenic_region				N
AAQM03000588	990	A	G	109	0.36	A	132	0.44	A	LowQual	intergenic_region				Y
AAQM03000588	1008	G	A	96	0.39	G	120	0.43	G	LowQual	intergenic_region				Y
AAQM03000588	1037	G	C	96	0.39	G	106	0.43	G	LowQual	intergenic_region				Y
AAQM03000588	1108	C	A	89	0.49	C	88	0.46	C	LowQual	intergenic_region				Y
AAQM03000588	1171	G	C	89	0.48	G	68	0.36	G	LowQual	intergenic_region				Y
AAQM03000588	1174	T	C	87	0.49	T	67	0.37	T	LowQual	intergenic_region				Y
AAQM03000588	1226	A	G	82	0.46	A	59	0.38	A	LowQual	intergenic_region				Y
AAQM03000588	1497	A	G	16	1	G	16	1	G	LowQual	intergenic_region				Y
AAQM03000588	1501	C	T	17	1	T	16	1	T	LowQual	intergenic_region				Y
AAQM03000588	1522	G	A	16	1	A	8	1	A	PASS	intergenic_region				Y
AAQM03000589	979	C	T	111	0.22	C	121	0.23	C	LowQual	intergenic_region				Y
AAQM03000589	984	A	G	109	0.21	A	125	0.23	A	LowQual	intergenic_region				Y
AAQM03000589	992	G	A	115	0.21	G	125	0.23	G	LowQual	intergenic_region				Y
AAQM03000589	995	G	A	116	0.2	G	127	0.22	G	LowQual	intergenic_region				Y
AAQM03000589	1126	G	T	164	0.47	G	173	0.52	G	LowQual	intergenic_region				Y
AAQM03000589	1278	G	A	136	0.25	G	131	0.28	G	LowQual	intergenic_region				Y
AAQM03000590	1271	G	T	90	0.42	G	82	0.41	G	LowQual	intergenic_region				Y
AAQM03000590	1284	G	A	87	0.44	G	79	0.4	G	LowQual	intergenic_region				Y
AAQM03000590	1373	C	A	59	0.23	C	65	0.27	C	LowQual	intergenic_region				Y
AAQM03000590	2086	C	T	54	0.9	T	45	0.91	T	LowQual	intergenic_region				Y
AAQM03000590	2096	G	T	56	0.91	T	45	0.91	T	LowQual	intergenic_region				Y
AAQM03000592	80	T	G	11	1	G	17	1	G	LowQual	intergenic_region				Y
AAQM03000592	4739	A	C	67	0.17	A	73	0.1	A	LowQual	intergenic_region				Y
AAQM03000592	4809	T	C	73	0.32	T	85	0.3	T	LowQual	intergenic_region				Y
AAQM03000592	4813	T	A	75	0.32	T	89	0.3	T	LowQual	intergenic_region				Y
AAQM03000592	4824	T	C	79	0.32	T	89	0.3	T	LowQual	intergenic_region				Y
AAQM03000592	4851	A	T	78	0.38	A	87	0.34	A	LowQual	intergenic_region				Y
AAQM03000592	4866	A	G	84	0.4	A	84	0.36	A	LowQual	intergenic_region				Y
AAQM03000592	4872	G	C	86	0.4	G	84	0.35	G	LowQual	intergenic_region				Y
AAQM03000592	4969	G	A	85	0.5	G	78	0.47	G	LowQual	intergenic_region				Y
AAQM03000592	4972	A	C	83	0.54	A	80	0.47	A	LowQual	intergenic_region				Y
AAQM03000592	5007	A	G	67	0.55	A	71	0.53	A	LowQual	intergenic_region				Y
AAQM03000594	3200	G	C	53	1	C	58	1	C	LowQual	intergenic_region				Y
AAQM03000596	61	C	T	0	0	C	0	0	C	LowQual	intergenic_region				Y
AAQM03000596	87	C	G	0	0	C	0	0	C	LowQual	intergenic_region				Y
AAQM03000596	100	C	G	0	0	C	0	0	C	LowQual	intergenic_region				Y
AAQM03000597	900	G	T	37	0.1	G	48	0.12	G	LowQual	intergenic_region				Y
AAQM03000597	959	G	A	42	0.19	G	58	0.22	G	LowQual	intergenic_region				Y
AAQM03000598	800	G	A	47	0.85	A	33	0.66	G	LowQual	intergenic_region				N
AAQM03000601	82	C	T	24	0.66	C	22	0.5	C	LowQual	intergenic_region				Y
AAQM03000601	100	A	G	28	0.71	A	25	0.52	A	LowQual	intergenic_region				Y
AAQM03000601	1195	A	G	49	1	G	55	1	G	LowQual	intergenic_region				Y
AAQM03000602	586	A	G	46	0.17	A	43	0.11	A	LowQual	intergenic_region				Y
AAQM03000602	656	C	T	54	0.37	C	61	0.24	C	LowQual	intergenic_region				Y
AAQM03000602	708	C	T	58	0.46	C	64	0.37	C	LowQual	intergenic_region				Y
AAQM03000602	757	G	C	71	0.57	G	83	0.4	G	LowQual	intergenic_region				Y
AAQM03000602	790	A	G	79	0.59	A	86	0.44	A	LowQual	intergenic_region				Y
AAQM03000602	810	G	A	86	0.61	G	91	0.46	G	LowQual	intergenic_region				Y
AAQM03000602	822	T	C	93	0.61	T	100	0.49	T	LowQual	intergenic_region				Y
AAQM03000602	831	T	C	95	0.62	T	104	0.5	T	LowQual	intergenic_region				Y
AAQM03000602	848	A	G	102	0.61	A	112	0.52	A	LowQual	intergenic_region				Y
AAQM03000602	966	G	A	91	0.56	G	122	0.47	G	LowQual	intergenic_region				Y
AAQM03000602	969	T	C	89	0.56	T	122	0.46	T	LowQual	intergenic_region				Y
AAQM03000602	982	G	T	88	0.54	G	114	0.42	G	LowQual	intergenic_region				Y
AAQM03000602	1100	A	T	93	0.58	A	100	0.47	A	LowQual	intergenic_region				Y
AAQM03000602	1115	T	C	92	0.54	T	102	0.46	T	LowQual	intergenic_region				Y
AAQM03000602	1157	A	C	96	0.5	A	108	0.47	A	LowQual	intergenic_region				Y
AAQM03000602	1275	G	A	89	0.43	G	100	0.56	G	LowQual	intergenic_region				Y
AAQM03000602	1339	G	T	85	0.5	G	92	0.43	G	LowQual	intergenic_region				Y
AAQM03000602	1506	G	A	96	0.54	G	103	0.58	G	LowQual	intergenic_region				Y
AAQM03000602	1623	T	C	97	0.58	T	121	0.46	T	LowQual	intergenic_region				Y
AAQM03000602	1653	A	G	101	0.56	A	121	0.49	A	LowQual	intergenic_region				Y
AAQM03000602	1720	C	T	91	0.45	C	99	0.48	C	LowQual	intergenic_region				Y
AAQM03000602	1863	G	A	104	0.48	G	92	0.56	G	LowQual	intergenic_region				Y
AAQM03000602	1973	C	G	78	0.55	C	88	0.55	C	LowQual	intergenic_region				Y
AAQM03000602	2311	G	T	94	0.56	G	130	0.51	G	LowQual	intergenic_region				Y
AAQM03000602	2339	A	T	99	0.56	A	129	0.54	A	LowQual	intergenic_region				Y
AAQM03000602	3070	T	G	104	0.49	T	88	0.56	T	LowQual	intergenic_region				Y
AAQM03000602	3087	T	C	101	0.45	T	94	0.54	T	LowQual	intergenic_region				Y
AAQM03000602	3093	A	C	100	0.47	A	93	0.52	A	LowQual	intergenic_region				Y
AAQM03000602	3159	T	C	99	0.45	T	107	0.52	T	LowQual	intergenic_region				Y
AAQM03000602	3439	A	G	108	0.51	A	107	0.43	A	LowQual	intergenic_region				Y
AAQM03000602	3482	T	A	102	0.44	T	91	0.52	T	LowQual;SnpGap	intergenic_region				Y
AAQM03000602	4025	C	T	74	0.35	C	80	0.28	C	LowQual	intergenic_region				Y
AAQM03000602	4156	G	T	49	0.57	G	47	0.57	G	LowQual	intergenic_region				Y
AAQM03000609	16	G	A	10	0.9	A	27	1	A	LowQual	intergenic_region				Y
AAQM03000609	44	C	T	36	0.5	C	62	0.4	C	LowQual	intergenic_region				Y
AAQM03000609	53	T	C	40	0.85	C	69	0.91	C	LowQual	intergenic_region				Y
AAQM03000609	603	G	A	203	0.67	G	218	0.7	G	LowQual	intergenic_region				Y
AAQM03000609	612	G	T	218	0.69	G	238	0.71	G	LowQual	intergenic_region				Y
AAQM03000609	620	G	A	223	0.69	G	246	0.7	G	LowQual	intergenic_region				Y
AAQM03000609	628	G	C	227	0.69	G	259	0.72	G	LowQual	intergenic_region				Y
AAQM03000609	661	G	A	231	0.64	G	260	0.7	G	LowQual	intergenic_region				Y
AAQM03000609	678	G	A	231	0.35	G	258	0.34	G	LowQual	intergenic_region				Y
AAQM03000609	681	G	A	227	0.34	G	259	0.33	G	LowQual	intergenic_region				Y
AAQM03000609	698	T	C	226	0.51	T	253	0.58	T	LowQual	intergenic_region				Y
AAQM03000609	745	G	T	218	0.36	G	219	0.4	G	LowQual	intergenic_region				Y
AAQM03000609	800	A	G	179	0.41	A	174	0.45	A	LowQual	intergenic_region				Y
AAQM03000609	818	A	G	157	0.44	A	160	0.54	A	LowQual	intergenic_region				Y
AAQM03000609	883	C	T	119	0.27	C	123	0.34	C	LowQual	intergenic_region				Y
AAQM03000609	889	C	G	111	0.26	C	117	0.33	C	LowQual	intergenic_region				Y
AAQM03000611	1	C	A	73	0.52	C	75	0.44	C	LowQual;SnpGap	intergenic_region				Y
AAQM03000611	2	T	C	78	0.7	T	83	0.65	T	LowQual;SnpGap	intergenic_region				Y
AAQM03000611	3	G	C	83	0.6	G	95	0.62	G	LowQual;SnpGap	intergenic_region				Y
AAQM03000611	14	A	G	201	0.31	A	225	0.31	A	LowQual	intergenic_region				Y
AAQM03000611	408	T	C	304	0.57	T	336	0.61	T	LowQual	intergenic_region				Y
AAQM03000611	440	G	C	246	0.67	G	273	0.63	G	LowQual	intergenic_region				Y
AAQM03000611	481	A	T	224	0.7	A	243	0.6	A	LowQual	intergenic_region				Y
AAQM03000611	498	G	C	248	0.89	C	265	0.81	C	LowQual	intergenic_region				Y
AAQM03000611	511	A	G	276	0.9	G	307	0.84	G	LowQual	intergenic_region				Y
AAQM03000611	656	A	G	736	0.33	A	772	0.37	A	LowQual	intergenic_region				Y
AAQM03000611	678	C	T	711	0.38	C	767	0.43	C	LowQual	intergenic_region				Y
AAQM03000611	850	A	G	492	0.88	G	447	0.9	G	LowQual	intergenic_region				Y
AAQM03000611	884	G	C	334	0.88	C	305	0.92	C	LowQual	intergenic_region				Y
AAQM03000611	899	C	G	252	0.32	C	223	0.37	C	LowQual	intergenic_region				Y
AAQM03000611	900	T	A	251	0.33	T	222	0.37	T	LowQual	intergenic_region				Y
AAQM03000611	911	C	T	202	0.35	C	178	0.38	C	LowQual	intergenic_region				Y
AAQM03000619	5806	C	A	130	0.36	C	137	0.28	C	LowQual	intergenic_region				Y
AAQM03000619	5986	A	T	151	0.68	A	157	0.7	A	LowQual	intergenic_region				Y
AAQM03000619	6453	C	T	141	0.65	C	155	0.65	C	LowQual	intergenic_region				Y
AAQM03000619	6512	G	A	125	0.36	G	139	0.31	G	LowQual	intergenic_region				Y
AAQM03000619	6524	T	G	128	0.36	T	147	0.31	T	LowQual	intergenic_region				Y
AAQM03000619	6579	C	T	106	0.33	C	125	0.28	C	LowQual	intergenic_region				Y
AAQM03000619	6583	A	C	101	0.35	A	125	0.27	A	LowQual	intergenic_region				Y
AAQM03000619	6676	G	A	75	0.16	G	78	0.28	G	LowQual	intergenic_region				Y
AAQM03000619	6693	A	G	66	0.13	A	73	0.26	A	LowQual	intergenic_region				Y
AAQM03000619	6695	C	T	64	0.14	C	72	0.25	C	LowQual	intergenic_region				Y
AAQM03000617	913	T	A	94	0.37	T	110	0.44	T	LowQual	intergenic_region				Y
AAQM03000617	940	G	A	111	0.15	G	116	0.23	G	LowQual	intergenic_region				Y
AAQM03000617	961	G	T	122	0.27	G	121	0.3	G	LowQual	intergenic_region				Y
AAQM03000617	1002	A	G	134	0.21	A	135	0.29	A	LowQual	intergenic_region				Y
AAQM03000617	1093	T	A	124	0.25	T	118	0.16	T	LowQual	intergenic_region				Y
AAQM03000617	1095	T	C	124	0.25	T	117	0.17	T	LowQual	intergenic_region				Y
AAQM03000617	1195	A	G	64	0.39	A	96	0.3	A	LowQual	intergenic_region				Y
AAQM03000618	844	C	A	94	0.47	C	104	0.5	C	LowQual	intergenic_region				Y
AAQM03000618	2497	A	G	109	0.45	A	117	0.47	A	LowQual	intergenic_region				Y
AAQM03000618	2888	T	C	117	0.51	T	129	0.5	T	LowQual	intergenic_region				Y
AAQM03000618	3449	A	T	80	0.51	A	112	0.5	A	LowQual	intergenic_region				Y
AAQM03000618	3598	G	A	72	0.47	G	93	0.52	G	LowQual	intergenic_region				Y
AAQM03000618	3627	C	T	70	0.48	C	85	0.54	C	LowQual	intergenic_region				Y
AAQM03000618	3630	A	G	72	0.51	A	85	0.43	A	LowQual	intergenic_region				Y
AAQM03000618	3633	C	A	70	0.51	C	85	0.43	C	LowQual	intergenic_region				Y
AAQM03000618	3669	T	G	70	0.52	T	88	0.48	T	LowQual	intergenic_region				Y
AAQM03000625	587	A	G	6	1	G	12	1	G	PASS	intergenic_region				Y
AAQM03000625	588	C	A	6	1	A	12	1	A	PASS	intergenic_region				Y
AAQM03000620	420	G	A	74	0.77	G	75	0.86	A	LowQual	intergenic_region				N
AAQM03000620	878	T	C	204	0.43	T	181	0.45	T	LowQual	intergenic_region				Y
AAQM03000620	1011	C	A	214	0.3	C	213	0.38	C	LowQual	intergenic_region				Y
AAQM03000620	1647	T	C	74	1	C	89	0.98	C	LowQual	intergenic_region				Y
AAQM03000620	1827	C	G	71	0.45	C	66	0.5	C	LowQual	intergenic_region				Y
AAQM03000623	1062	C	T	30	1	T	53	1	T	LowQual	intergenic_region				Y
AAQM03000627	995	G	C	51	0.27	G	45	0.46	G	LowQual	intergenic_region				Y
AAQM03000627	997	A	C	51	0.23	A	43	0.39	A	LowQual	intergenic_region				Y
AAQM03000627	1018	G	C	47	0.19	G	39	0.38	G	LowQual	intergenic_region				Y
AAQM03000627	1021	G	T	47	0.21	G	39	0.38	G	LowQual	intergenic_region				Y
AAQM03000627	1029	G	C	42	0.16	G	36	0.33	G	LowQual	intergenic_region				Y
AAQM03000627	1031	C	T	42	0.16	C	36	0.44	C	LowQual	intergenic_region				Y
AAQM03000630	2848	T	C	64	0.12	T	58	0.17	T	LowQual	intergenic_region				Y
AAQM03000630	2883	C	A	76	0.23	C	67	0.26	C	LowQual	intergenic_region				Y
AAQM03000630	3016	G	T	130	0.54	G	120	0.58	G	LowQual	intergenic_region				Y
AAQM03000630	3026	A	G	132	0.58	A	129	0.59	A	LowQual	intergenic_region				Y
AAQM03000630	3069	C	T	129	0.56	C	127	0.65	C	LowQual	intergenic_region				Y
AAQM03000630	3122	C	T	113	0.49	C	113	0.63	C	LowQual	intergenic_region				Y
AAQM03000630	3169	T	C	93	0.46	T	87	0.51	T	LowQual	intergenic_region				Y
AAQM03000630	5347	G	A	51	0.9	A	44	0.86	A	LowQual	intergenic_region				Y
AAQM03000636	1357	A	G	315	0.39	A	313	0.48	A	LowQual	intergenic_region				Y
AAQM03000636	1956	G	A	320	0.27	G	292	0.27	G	LowQual	intergenic_region				Y
AAQM03000636	2128	G	A	308	0.42	G	282	0.38	G	LowQual	intergenic_region				Y
AAQM03000631	1613	T	G	39	0.53	T	55	0.49	T	LowQual	intergenic_region				Y
AAQM03000639	726	G	C	8	1	C	12	1	C	PASS	intergenic_region				Y
AAQM03000639	732	A	G	8	1	G	13	1	G	PASS	intergenic_region				Y
AAQM03000639	733	T	G	8	1	G	13	1	G	PASS	intergenic_region				Y
AAQM03000639	734	G	A	8	1	A	13	1	A	PASS	intergenic_region				Y
AAQM03000639	748	A	G	14	1	G	19	1	G	LowQual	intergenic_region				Y
AAQM03000641	175	G	A	38	0.78	G	39	0.87	A	LowQual	intergenic_region				N
AAQM03000642	878	G	A	65	0.38	G	88	0.43	G	LowQual	intergenic_region				Y
AAQM03000642	881	T	A	66	0.37	T	88	0.43	T	LowQual	intergenic_region				Y
AAQM03000642	961	C	G	59	0.54	C	106	0.4	C	LowQual	intergenic_region				Y
AAQM03000642	962	G	T	59	0.54	G	107	0.4	G	LowQual	intergenic_region				Y
AAQM03000642	966	C	G	63	0.57	C	109	0.41	C	LowQual	intergenic_region				Y
AAQM03000642	972	G	A	65	0.29	G	106	0.17	G	LowQual	intergenic_region				Y
AAQM03000642	975	G	A	64	0.29	G	108	0.18	G	LowQual	intergenic_region				Y
AAQM03000646	1342	T	A	39	1	A	63	1	A	LowQual	intergenic_region				Y
AAQM03000646	4998	C	A	65	0.23	C	73	0.34	C	LowQual	intergenic_region				Y
AAQM03000646	5006	C	T	66	0.22	C	74	0.35	C	LowQual	intergenic_region				Y
AAQM03000646	5358	A	T	108	0.46	A	105	0.48	A	LowQual	intergenic_region				Y
AAQM03000646	6353	T	C	163	0.5	T	162	0.45	T	LowQual	intergenic_region				Y
AAQM03000646	6436	T	C	68	0.52	T	58	0.5	T	LowQual	intergenic_region				Y
AAQM03000646	6541	G	T	51	0.49	G	39	0.48	G	LowQual	intergenic_region				Y
AAQM03000646	6597	A	C	44	0.45	A	45	0.62	A	LowQual	intergenic_region				Y
AAQM03000646	6835	G	T	33	0.96	T	39	0.94	T	LowQual	intergenic_region				Y
AAQM03000648	4708	A	G	47	0	A	38	0	A	LowQual	intergenic_region				Y
AAQM03000659	4458	T	A	58	0.65	T	60	0.4	T	LowQual	intergenic_region				Y
AAQM03000655	965	T	C	93	0.51	T	91	0.5	T	LowQual	intergenic_region				Y
AAQM03000655	1060	A	G	77	0.5	A	111	0.47	A	LowQual	intergenic_region				Y
AAQM03000655	1431	T	G	63	0.26	T	59	0.32	T	LowQual	intergenic_region				Y
AAQM03000657	660	C	A	87	0.41	C	121	0.58	C	LowQual	intergenic_region				Y
AAQM03000657	711	A	G	113	0.54	A	136	0.6	A	LowQual	intergenic_region				Y
AAQM03000657	717	C	T	115	0.55	C	137	0.62	C	LowQual	intergenic_region				Y
AAQM03000657	718	C	T	115	0.55	C	137	0.61	C	LowQual	intergenic_region				Y
AAQM03000657	794	T	C	149	0.35	T	183	0.34	T	LowQual	intergenic_region				Y
AAQM03000657	1746	T	C	151	0.27	T	166	0.3	T	LowQual	intergenic_region				Y
AAQM03000657	1914	G	T	170	0.31	G	172	0.34	G	LowQual	intergenic_region				Y
AAQM03000657	1922	C	G	163	0.32	C	172	0.33	C	LowQual	intergenic_region				Y
AAQM03000657	1926	G	T	164	0.31	G	169	0.33	G	LowQual	intergenic_region				Y
AAQM03000657	1937	G	C	172	0.33	G	173	0.32	G	LowQual	intergenic_region				Y
AAQM03000657	2035	C	T	153	0.34	C	157	0.28	C	LowQual	intergenic_region				Y
AAQM03000657	2708	A	C	113	0.3	A	141	0.29	A	LowQual	intergenic_region				Y
AAQM03000658	933	G	A	60	0.98	A	52	0.96	A	LowQual	intergenic_region				Y
AAQM03000660	2217	C	G	63	0.63	C	64	0.53	C	LowQual	intergenic_region				Y
AAQM03000660	2303	A	G	28	0.64	A	30	0.4	A	LowQual	intergenic_region				Y
AAQM03000661	2985	A	G	52	1	G	46	1	G	LowQual	intergenic_region				Y
AAQM03000667	715	A	G	106	0.29	A	101	0.17	A	LowQual	intergenic_region				Y
AAQM03000667	804	A	T	131	0.31	A	148	0.36	A	LowQual	intergenic_region				Y
AAQM03000667	1069	G	A	90	0.37	G	91	0.29	G	LowQual	intergenic_region				Y
AAQM03000667	1221	T	C	119	0.31	T	131	0.41	T	LowQual	intergenic_region				Y
AAQM03000667	1236	G	A	116	0.31	G	130	0.4	G	LowQual	intergenic_region				Y
AAQM03000667	1339	C	T	137	0.32	C	145	0.41	C	LowQual	intergenic_region				Y
AAQM03000667	1358	G	A	138	0.31	G	149	0.42	G	LowQual	intergenic_region				Y
AAQM03000667	1366	G	A	136	0.36	G	148	0.26	G	LowQual	intergenic_region				Y
AAQM03000667	1371	G	T	135	0.71	G	149	0.72	G	LowQual	intergenic_region				Y
AAQM03000667	1394	C	T	120	0.34	C	141	0.26	C	LowQual	intergenic_region				Y
AAQM03000667	1405	T	G	121	0.33	T	143	0.24	T	LowQual	intergenic_region				Y
AAQM03000667	1555	C	T	73	0.19	C	85	0.14	C	LowQual	intergenic_region				Y
AAQM03000663	845	T	C	94	0.51	T	83	0.36	T	LowQual	intergenic_region				Y
AAQM03000663	846	A	C	93	0.51	A	84	0.35	A	LowQual	intergenic_region				Y
AAQM03000664	1	C	T	4	0.75	C	2	0.5	C	LowQual;SnpGap	intergenic_region				Y
AAQM03000664	2	G	A	5	0.6	G	3	1	A	LowQual;SnpGap	intergenic_region				N
AAQM03000664	4	T	C	5	0.2	T	4	0.75	T	LowQual;SnpGap	intergenic_region				Y
AAQM03000664	748	A	T	76	0.5	A	71	0.54	A	LowQual	intergenic_region				Y
AAQM03000664	941	A	G	17	0.82	G	15	0.93	G	LowQual	intergenic_region				Y
AAQM03000665	2876	T	G	73	0.39	T	93	0.41	T	LowQual	intergenic_region				Y
AAQM03000668	694	A	C	49	1	C	50	1	C	LowQual	intergenic_region				Y
AAQM03000668	753	G	T	50	1	T	41	1	T	LowQual	intergenic_region				Y
AAQM03000668	761	C	A	49	1	A	43	1	A	LowQual	intergenic_region				Y
AAQM03000668	1939	C	G	55	1	G	51	1	G	LowQual	intergenic_region				Y
AAQM03000668	1964	G	A	48	1	A	46	1	A	LowQual	intergenic_region				Y
AAQM03000669	6599	A	G	68	0.11	A	85	0.17	A	LowQual	intergenic_region				Y
AAQM03000669	6606	A	G	72	0.15	A	87	0.18	A	LowQual	intergenic_region				Y
AAQM03000669	6607	G	T	71	0.15	G	86	0.18	G	LowQual	intergenic_region				Y
AAQM03000669	7033	G	A	124	0.34	G	142	0.26	G	LowQual	intergenic_region				Y
AAQM03000669	7130	C	T	121	0.23	C	139	0.3	C	LowQual	intergenic_region				Y
AAQM03000669	7134	G	A	124	0.22	G	147	0.3	G	LowQual	intergenic_region				Y
AAQM03000669	7206	A	G	100	0.52	A	130	0.44	A	LowQual	intergenic_region				Y
AAQM03000669	7225	T	A	103	0.53	T	121	0.47	T	LowQual	intergenic_region				Y
AAQM03000669	7298	G	A	74	0.28	G	86	0.27	G	LowQual	intergenic_region				Y
AAQM03000669	7311	T	G	69	0.23	T	73	0.2	T	LowQual	intergenic_region				Y
AAQM03000669	11613	C	G	20	1	G	16	1	G	LowQual	intergenic_region				Y
AAQM03000670	1011	T	C	182	0.34	T	210	0.37	T	LowQual	intergenic_region				Y
AAQM03000670	1219	T	C	207	0.42	T	269	0.42	T	LowQual	intergenic_region				Y
AAQM03000670	1220	T	C	207	0.42	T	268	0.42	T	LowQual	intergenic_region				Y
AAQM03000670	1221	C	G	208	0.42	C	271	0.41	C	LowQual	intergenic_region				Y
AAQM03000670	1229	A	C	210	0.12	A	279	0.13	A	LowQual	intergenic_region				Y
AAQM03000670	1239	C	T	216	0.27	C	275	0.28	C	LowQual	intergenic_region				Y
AAQM03000670	1259	A	G	219	0.31	A	288	0.26	A	LowQual	intergenic_region				Y
AAQM03000670	1309	G	A	241	0.19	G	306	0.22	G	LowQual	intergenic_region				Y
AAQM03000670	1394	A	G	273	0.16	A	321	0.17	A	LowQual	intergenic_region				Y
AAQM03000670	1413	C	T	274	0.16	C	328	0.14	C	LowQual	intergenic_region				Y
AAQM03000670	1494	C	T	283	0.21	C	339	0.17	C	LowQual	intergenic_region				Y
AAQM03000670	1650	T	A	296	0.32	T	320	0.34	T	LowQual	intergenic_region				Y
AAQM03000670	1918	A	G	252	0.37	A	271	0.39	A	LowQual	intergenic_region				Y
AAQM03000670	2101	G	A	188	0.37	G	201	0.28	G	LowQual	intergenic_region				Y
AAQM03000678	6200	T	G	8	1	G	9	1	G	LowQual	intergenic_region				Y
AAQM03000676	634	G	A	173	0.23	G	189	0.21	G	LowQual	intergenic_region				Y
AAQM03000676	748	C	A	152	0.28	C	175	0.27	C	LowQual	intergenic_region				Y
AAQM03000676	828	T	A	170	0.27	T	195	0.29	T	LowQual	intergenic_region				Y
AAQM03000676	852	A	G	192	0.16	A	192	0.15	A	LowQual	intergenic_region				Y
AAQM03000683	2107	C	G	38	0.81	G	58	0.86	G	LowQual	intergenic_region				Y
AAQM03000683	2182	A	G	44	0.88	G	49	0.87	G	LowQual	intergenic_region				Y
AAQM03000680	1512	C	T	93	0.46	C	90	0.35	C	LowQual	intergenic_region				Y
AAQM03000680	1514	G	T	93	0.46	G	91	0.36	G	LowQual	intergenic_region				Y
AAQM03000680	1515	G	C	93	0.46	G	91	0.35	G	LowQual	intergenic_region				Y
AAQM03000680	1517	T	A	92	0.46	T	91	0.36	T	LowQual	intergenic_region				Y
AAQM03000680	1518	G	T	93	0.46	G	90	0.35	G	LowQual	intergenic_region				Y
AAQM03000680	1520	G	C	94	0.46	G	92	0.36	G	LowQual	intergenic_region				Y
AAQM03000680	1524	G	C	98	0.46	G	92	0.36	G	LowQual	intergenic_region				Y
AAQM03000680	1525	T	G	98	0.46	T	93	0.36	T	LowQual	intergenic_region				Y
AAQM03000680	1526	G	C	98	0.46	G	92	0.36	G	LowQual	intergenic_region				Y
AAQM03000680	1527	G	A	98	0.46	G	93	0.36	G	LowQual	intergenic_region				Y
AAQM03000680	1531	A	T	99	0.47	A	92	0.36	A	LowQual	intergenic_region				Y
AAQM03000680	1540	G	T	101	0.46	G	95	0.38	G	LowQual	intergenic_region				Y
AAQM03000681	695	A	G	33	0.57	A	51	0.54	A	LowQual	intergenic_region				Y
AAQM03000681	700	C	A	31	0.54	C	50	0.54	C	LowQual	intergenic_region				Y
AAQM03000681	1511	C	G	24	0.29	C	34	0.32	C	LowQual	intergenic_region				Y
AAQM03000681	1513	T	C	24	0.29	T	35	0.34	T	LowQual	intergenic_region				Y
AAQM03000682	8306	G	C	54	1	C	50	0.98	C	LowQual	intergenic_region				Y
AAQM03000682	8313	A	G	55	1	G	51	0.98	G	LowQual	intergenic_region				Y
AAQM03000682	8316	T	C	55	1	C	51	0.98	C	LowQual	intergenic_region				Y
AAQM03000682	8358	G	A	53	1	A	63	0.98	A	LowQual	intergenic_region				Y
AAQM03000682	8360	G	A	53	1	A	63	0.98	A	LowQual	intergenic_region				Y
AAQM03000682	8373	A	G	51	1	G	63	0.98	G	LowQual	intergenic_region				Y
AAQM03000682	9269	C	A	23	1	A	15	1	A	LowQual	intergenic_region				Y
AAQM03000682	9272	A	G	23	1	G	15	1	G	LowQual	intergenic_region				Y
AAQM03000682	9280	A	T	22	1	T	15	1	T	LowQual	intergenic_region				Y
AAQM03000682	9296	A	G	18	1	G	14	1	G	LowQual	intergenic_region				Y
AAQM03000682	9299	C	T	18	1	T	14	1	T	LowQual	intergenic_region				Y
AAQM03000684	1229	C	T	148	0.79	C	171	0.78	C	LowQual	intergenic_region				Y
AAQM03000684	1231	T	C	147	0.74	T	171	0.61	T	LowQual	intergenic_region				Y
AAQM03000684	1242	T	C	141	0.82	C	169	0.81	C	LowQual	intergenic_region				Y
AAQM03000684	1243	T	C	141	0.7	T	169	0.59	T	LowQual	intergenic_region				Y
AAQM03000684	1256	T	G	137	0.72	T	171	0.59	T	LowQual	intergenic_region				Y
AAQM03000684	1261	T	G	136	0.72	T	171	0.58	T	LowQual	intergenic_region				Y
AAQM03000684	1293	G	C	114	0.67	G	160	0.58	G	LowQual	intergenic_region				Y
AAQM03000684	1298	C	A	107	0.81	A	153	0.79	C	LowQual	intergenic_region				N
AAQM03000685	827	T	C	120	0.4	T	139	0.31	T	LowQual	intergenic_region				Y
AAQM03000685	1266	G	C	57	0.77	G	42	0.69	G	LowQual	intergenic_region				Y
AAQM03000685	1267	G	A	57	0.78	G	41	0.75	G	LowQual	intergenic_region				Y
AAQM03000685	1268	T	G	57	0.78	T	41	0.75	T	LowQual	intergenic_region				Y
AAQM03000685	1271	G	A	56	0.8	A	41	0.75	G	LowQual	intergenic_region				N
AAQM03000685	1661	C	T	7	0.57	C	14	0.92	T	LowQual	intergenic_region				N
AAQM03000686	914	G	C	514	0.56	G	600	0.52	G	LowQual	intergenic_region				Y
AAQM03000686	995	G	C	500	0.46	G	596	0.48	G	LowQual	intergenic_region				Y
AAQM03000686	1141	T	C	510	0.48	T	559	0.49	T	LowQual	intergenic_region				Y
AAQM03000686	1229	T	A	589	0.48	T	632	0.48	T	LowQual	intergenic_region				Y
AAQM03000686	1768	C	T	176	1	T	145	1	T	LowQual	intergenic_region				Y
AAQM03000686	1810	T	G	143	0.49	T	141	0.49	T	LowQual	intergenic_region				Y
AAQM03000687	128	C	A	53	0.83	A	65	0.87	A	LowQual	intergenic_region				Y
AAQM03000687	654	C	T	106	0.33	C	120	0.41	C	LowQual	intergenic_region				Y
AAQM03000687	2944	G	C	58	0.65	G	66	0.77	G	LowQual	intergenic_region				Y
AAQM03000687	2945	G	A	55	0.74	G	65	0.78	G	LowQual	intergenic_region				Y
AAQM03000687	2946	T	G	55	0.74	T	65	0.78	T	LowQual	intergenic_region				Y
AAQM03000687	2949	G	A	54	0.75	G	66	0.78	G	LowQual	intergenic_region				Y
AAQM03000689	1958	C	A	90	0.73	C	109	0.78	C	LowQual	intergenic_region				Y
AAQM03000689	1966	A	T	76	0.77	A	89	0.75	A	LowQual	intergenic_region				Y
AAQM03000689	1970	C	A	75	0.77	C	87	0.75	C	LowQual	intergenic_region				Y
AAQM03000690	7969	G	A	59	0.33	G	97	0.17	G	LowQual	intergenic_region				Y
AAQM03000691	847	G	A	129	0.27	G	124	0.29	G	LowQual	intergenic_region				Y
AAQM03000691	980	G	A	136	0.29	G	155	0.24	G	LowQual	intergenic_region				Y
AAQM03000691	989	A	T	130	0.29	A	150	0.22	A	LowQual	intergenic_region				Y
AAQM03000691	990	G	T	131	0.29	G	149	0.22	G	LowQual	intergenic_region				Y
AAQM03000691	991	T	C	131	0.29	T	149	0.22	T	LowQual	intergenic_region				Y
AAQM03000692	797	T	C	96	0.34	T	114	0.28	T	LowQual	intergenic_region				Y
AAQM03000692	1436	T	G	11	1	G	19	1	G	LowQual	intergenic_region				Y
AAQM03000692	1438	G	T	11	1	T	20	0.95	T	LowQual	intergenic_region				Y
AAQM03000692	1441	G	A	11	1	A	20	0.95	A	LowQual	intergenic_region				Y
AAQM03000692	1444	A	G	16	1	G	22	1	G	LowQual	intergenic_region				Y
AAQM03000692	1451	G	A	19	1	A	23	1	A	LowQual	intergenic_region				Y
AAQM03000692	1454	C	G	19	1	G	23	1	G	LowQual	intergenic_region				Y
AAQM03000693	2954	C	G	58	0.29	C	80	0.28	C	LowQual	intergenic_region				Y
AAQM03000693	3233	G	A	210	0.74	G	225	0.76	G	LowQual	intergenic_region				Y
AAQM03000693	3276	G	T	268	0.79	G	273	0.79	G	LowQual	intergenic_region				Y
AAQM03000693	3482	T	G	351	0.42	T	387	0.46	T	LowQual	intergenic_region				Y
AAQM03000693	3931	C	T	303	0.32	C	329	0.31	C	LowQual	intergenic_region				Y
AAQM03000693	4156	G	A	309	0.28	G	362	0.37	G	LowQual	intergenic_region				Y
AAQM03000693	4309	T	C	321	0.32	T	340	0.37	T	LowQual	intergenic_region				Y
AAQM03000693	4310	G	A	318	0.52	G	339	0.53	G	LowQual	intergenic_region				Y
AAQM03000693	4311	A	G	319	0.32	A	338	0.37	A	LowQual	intergenic_region				Y
AAQM03000693	4449	A	G	301	0.37	A	313	0.37	A	LowQual	intergenic_region				Y
AAQM03000693	4528	C	T	302	0.31	C	324	0.33	C	LowQual	intergenic_region				Y
AAQM03000693	4832	C	A	216	0.28	C	214	0.29	C	LowQual	intergenic_region				Y
AAQM03000700	653	T	A	70	0.32	T	75	0.41	T	LowQual	intergenic_region				Y
AAQM03000700	684	A	T	86	0.38	A	91	0.46	A	LowQual	intergenic_region				Y
AAQM03000700	706	C	T	90	0.4	C	98	0.46	C	LowQual	intergenic_region				Y
AAQM03000700	749	G	A	96	0.45	G	111	0.43	G	LowQual	intergenic_region				Y
AAQM03000700	895	T	C	104	0.52	T	110	0.49	T	LowQual	intergenic_region				Y
AAQM03000700	1099	C	G	94	0.52	C	122	0.47	C	LowQual	intergenic_region				Y
AAQM03000700	1174	G	A	87	0.43	G	115	0.44	G	LowQual	intergenic_region				Y
AAQM03000700	1175	G	A	89	0.42	G	116	0.43	G	LowQual	intergenic_region				Y
AAQM03000700	1229	C	A	87	0.5	C	111	0.5	C	LowQual	intergenic_region				Y
AAQM03000700	1270	A	G	91	0.53	A	106	0.45	A	LowQual	intergenic_region				Y
AAQM03000700	1474	C	G	112	0.51	C	100	0.5	C	LowQual	intergenic_region				Y
AAQM03000700	1532	G	C	103	0.53	G	97	0.49	G	LowQual	intergenic_region				Y
AAQM03000700	1562	A	G	105	0.53	A	111	0.53	A	LowQual	intergenic_region				Y
AAQM03000700	1574	G	A	106	0.52	G	113	0.52	G	LowQual	intergenic_region				Y
AAQM03000700	1585	T	C	108	0.55	T	108	0.5	T	LowQual	intergenic_region				Y
AAQM03000700	1867	G	T	108	0.45	G	115	0.46	G	LowQual	intergenic_region				Y
AAQM03000700	1977	T	C	114	0.51	T	97	0.52	T	LowQual	intergenic_region				Y
AAQM03000700	2215	C	G	112	0.45	C	113	0.56	C	LowQual	intergenic_region				Y
AAQM03000700	2311	T	A	80	0.46	T	82	0.7	T	LowQual	intergenic_region				Y
AAQM03000700	2764	A	G	48	0.97	G	36	0.94	G	LowQual	intergenic_region				Y
AAQM03000697	595	G	A	57	0.36	G	36	0.38	G	LowQual	intergenic_region				Y
AAQM03000697	608	C	T	59	0.4	C	36	0.38	C	LowQual	intergenic_region				Y
AAQM03000697	906	T	G	62	0.72	T	60	0.75	T	LowQual	intergenic_region				Y
AAQM03000697	967	T	A	60	0.73	T	48	0.75	T	LowQual	intergenic_region				Y
AAQM03000697	1146	T	C	10	0.8	C	11	1	C	LowQual	intergenic_region				Y
AAQM03000698	765	C	T	52	0.32	C	63	0.39	C	LowQual	intergenic_region				Y
AAQM03000698	787	A	T	59	0.37	A	66	0.42	A	LowQual	intergenic_region				Y
AAQM03000698	826	T	C	73	0.42	T	76	0.4	T	LowQual	intergenic_region				Y
AAQM03000698	1023	C	G	116	0.55	C	105	0.48	C	LowQual	intergenic_region				Y
AAQM03000698	1252	C	T	86	0.56	C	97	0.48	C	LowQual	intergenic_region				Y
AAQM03000698	1507	A	T	86	0.5	A	102	0.56	A	LowQual	intergenic_region				Y
AAQM03000698	1514	C	T	92	0.5	C	103	0.58	C	LowQual	intergenic_region				Y
AAQM03000698	1665	C	T	108	0.54	C	104	0.47	C	LowQual	intergenic_region				Y
AAQM03000698	1712	T	G	103	0.58	T	92	0.44	T	LowQual	intergenic_region				Y
AAQM03000698	1744	T	C	97	0.53	T	85	0.44	T	LowQual	intergenic_region				Y
AAQM03000698	1899	C	A	82	0.58	C	116	0.36	C	LowQual	intergenic_region				Y
AAQM03000698	2158	A	C	98	0.5	A	120	0.51	A	LowQual	intergenic_region				Y
AAQM03000698	2410	G	T	93	0.54	G	115	0.5	G	LowQual	intergenic_region				Y
AAQM03000698	2719	T	C	103	0.48	T	120	0.45	T	LowQual	intergenic_region				Y
AAQM03000698	2819	C	T	111	0.5	C	107	0.55	C	LowQual	intergenic_region				Y
AAQM03000698	2883	T	A	97	0.46	T	100	0.46	T	LowQual	intergenic_region				Y
AAQM03000698	3070	A	G	122	0.47	A	126	0.43	A	LowQual	intergenic_region				Y
AAQM03000698	3260	G	A	101	0.41	G	107	0.47	G	LowQual	intergenic_region				Y
AAQM03000698	3277	A	C	96	0.41	A	107	0.47	A	LowQual	intergenic_region				Y
AAQM03000698	3369	A	G	98	0.6	A	119	0.5	A	LowQual	intergenic_region				Y
AAQM03000698	3381	G	A	91	0.6	G	117	0.51	G	LowQual	intergenic_region				Y
AAQM03000698	3785	C	A	100	0.56	C	115	0.4	C	LowQual	intergenic_region				Y
AAQM03000698	3790	C	T	101	0.56	C	113	0.4	C	LowQual	intergenic_region				Y
AAQM03000698	3906	A	G	81	0.35	A	77	0.29	A	LowQual	intergenic_region				Y
AAQM03000698	3928	T	C	69	0.31	T	71	0.28	T	LowQual	intergenic_region				Y
AAQM03000698	3964	T	C	48	0.33	T	51	0.29	T	LowQual	intergenic_region				Y
AAQM03000698	4005	A	T	37	0.35	A	47	0.27	A	LowQual	intergenic_region				Y
AAQM03000698	4033	A	T	29	0.41	A	35	0.17	A	LowQual	intergenic_region				Y
AAQM03000699	123	G	A	19	0.89	A	12	0.91	A	LowQual	intergenic_region				Y
AAQM03000699	145	C	T	21	0.9	T	14	0.92	T	LowQual	intergenic_region				Y
AAQM03000699	250	T	A	29	1	A	25	0.96	A	LowQual	intergenic_region				Y
AAQM03000701	878	A	G	47	0.78	A	56	0.78	A	LowQual	intergenic_region				Y
AAQM03000706	1	C	G	179	0.72	C	171	0.65	C	LowQual	intergenic_region				Y
AAQM03000706	2	G	A	196	0.44	G	199	0.39	G	LowQual	intergenic_region				Y
AAQM03000706	3	C	A	223	0.45	C	219	0.52	C	LowQual	intergenic_region				Y
AAQM03000706	4	T	G	257	0.55	T	253	0.56	T	LowQual	intergenic_region				Y
AAQM03000706	136	G	A	1641	0.87	A	1625	0.84	A	LowQual	intergenic_region				Y
AAQM03000706	137	G	C	1636	0.92	C	1620	0.9	C	LowQual	intergenic_region				Y
AAQM03000706	151	C	A	475	0.75	C	461	0.67	C	LowQual	intergenic_region				Y
AAQM03000706	166	T	C	1506	0.33	T	1468	0.35	T	LowQual	intergenic_region				Y
AAQM03000706	208	G	C	912	0.71	G	923	0.72	G	LowQual	intergenic_region				Y
AAQM03000706	256	C	T	840	0.73	C	876	0.72	C	LowQual	intergenic_region				Y
AAQM03000706	279	A	G	744	0.65	A	758	0.7	A	LowQual	intergenic_region				Y
AAQM03000706	304	A	G	391	0.52	A	366	0.55	A	LowQual	intergenic_region				Y
AAQM03000706	306	G	A	375	0.54	G	354	0.57	G	LowQual	intergenic_region				Y
AAQM03000706	330	G	C	108	0.58	G	109	0.47	G	LowQual	intergenic_region				Y
AAQM03000706	387	A	C	88	0.54	A	99	0.5	A	LowQual	intergenic_region				Y
AAQM03000706	439	G	T	64	0.46	G	88	0.47	G	LowQual	intergenic_region				Y
AAQM03000707	906	A	C	46	0.8	C	53	0.88	C	LowQual	intergenic_region				Y
AAQM03000707	923	G	A	48	0.77	G	49	0.87	A	LowQual	intergenic_region				N
AAQM03000707	987	T	C	48	0.7	T	46	0.84	C	LowQual	intergenic_region				N
AAQM03000707	1024	T	C	52	0.73	T	41	0.85	C	LowQual	intergenic_region				N
AAQM03000707	1037	A	C	51	0.72	A	40	0.85	C	LowQual	intergenic_region				N
AAQM03000707	1779	G	T	111	0.44	G	110	0.52	G	LowQual	intergenic_region				Y
AAQM03000707	1861	C	T	100	0.44	C	123	0.5	C	LowQual	intergenic_region				Y
AAQM03000707	1886	C	T	94	0.41	C	126	0.5	C	LowQual	intergenic_region				Y
AAQM03000707	1924	C	T	92	0.51	C	129	0.47	C	LowQual	intergenic_region				Y
AAQM03000707	1958	T	C	95	0.5	T	124	0.5	T	LowQual	intergenic_region				Y
AAQM03000707	1986	G	A	102	0.5	G	122	0.54	G	LowQual	intergenic_region				Y
AAQM03000711	2005	G	C	126	0.3	G	124	0.33	G	LowQual	intergenic_region				Y
AAQM03000711	2021	T	G	122	0.31	T	128	0.32	T	LowQual	intergenic_region				Y
AAQM03000711	2022	T	C	122	0.31	T	130	0.32	T	LowQual	intergenic_region				Y
AAQM03000711	2027	C	T	123	0.31	C	127	0.33	C	LowQual	intergenic_region				Y
AAQM03000711	2082	A	C	107	0.42	A	120	0.45	A	LowQual	intergenic_region				Y
AAQM03000711	2094	C	T	99	0.44	C	113	0.41	C	LowQual	intergenic_region				Y
AAQM03000712	286	C	G	970	0.42	C	1101	0.46	C	LowQual	intergenic_region				Y
AAQM03000712	363	A	G	1008	0.73	A	1121	0.73	A	LowQual	intergenic_region				Y
AAQM03000712	511	A	C	984	0.61	A	1106	0.63	A	LowQual	intergenic_region				Y
AAQM03000712	530	G	A	941	0.52	G	1046	0.53	G	LowQual	intergenic_region				Y
AAQM03000712	572	G	A	1006	0.39	G	1069	0.4	G	LowQual	intergenic_region				Y
AAQM03000712	781	C	G	783	0.43	C	826	0.39	C	LowQual	intergenic_region				Y
AAQM03000712	782	G	C	778	0.32	G	823	0.28	G	LowQual	intergenic_region				Y
AAQM03000712	788	A	G	741	0.42	A	783	0.39	A	LowQual	intergenic_region				Y
AAQM03000712	928	A	G	211	0.49	A	234	0.49	A	LowQual	intergenic_region				Y
AAQM03000712	969	G	T	47	0.4	G	42	0.35	G	LowQual;SnpGap	intergenic_region				Y
AAQM03000713	21	A	G	64	0.51	A	77	0.5	A	LowQual	intergenic_region				Y
AAQM03000713	92	G	C	221	0.88	C	232	0.93	C	LowQual	intergenic_region				Y
AAQM03000713	99	G	C	233	0.87	C	247	0.93	C	LowQual	intergenic_region				Y
AAQM03000713	375	T	A	220	0.4	T	253	0.43	T	LowQual	intergenic_region				Y
AAQM03000713	474	G	A	128	0.23	G	126	0.27	G	LowQual	intergenic_region				Y
AAQM03000713	475	G	T	127	0.24	G	124	0.26	G	LowQual	intergenic_region				Y
AAQM03000713	764	C	T	192	0.39	C	194	0.38	C	LowQual	intergenic_region				Y
AAQM03000714	1645	G	C	130	0.54	G	135	0.58	G	LowQual	intergenic_region				Y
AAQM03000717	1210	G	A	48	1	A	51	1	A	LowQual	intergenic_region				Y
AAQM03000717	1211	C	A	48	1	A	51	1	A	LowQual	intergenic_region				Y
AAQM03000719	601	G	C	114	0.39	G	124	0.38	G	LowQual	intergenic_region				Y
AAQM03000719	717	T	A	224	0.28	T	227	0.25	T	LowQual	intergenic_region				Y
AAQM03000719	723	G	A	240	0.3	G	228	0.24	G	LowQual	intergenic_region				Y
AAQM03000719	800	G	A	327	0.33	G	300	0.35	G	LowQual	intergenic_region				Y
AAQM03000719	1742	C	T	142	0.96	T	147	0.97	T	LowQual	intergenic_region				Y
AAQM03000722	795	G	C	64	0.35	G	78	0.28	G	LowQual	intergenic_region				Y
AAQM03000722	872	T	C	94	0.44	T	111	0.35	T	LowQual	intergenic_region				Y
AAQM03000722	874	A	G	93	0.45	A	111	0.35	A	LowQual	intergenic_region				Y
AAQM03000722	1042	C	T	93	0.49	C	117	0.49	C	LowQual	intergenic_region				Y
AAQM03000722	1083	T	C	101	0.52	T	120	0.54	T	LowQual	intergenic_region				Y
AAQM03000722	1174	C	T	92	0.47	C	126	0.52	C	LowQual	intergenic_region				Y
AAQM03000722	1262	A	C	92	0.48	A	108	0.5	A	LowQual	intergenic_region				Y
AAQM03000722	1280	C	T	92	0.46	C	104	0.5	C	LowQual	intergenic_region				Y
AAQM03000722	1297	A	G	90	0.46	A	101	0.48	A	LowQual	intergenic_region				Y
AAQM03000722	1491	A	G	107	0.55	A	90	0.41	A	LowQual	intergenic_region				Y
AAQM03000722	1797	C	T	65	0.55	C	76	0.64	C	LowQual	intergenic_region				Y
AAQM03000722	5501	T	C	50	1	C	40	0.95	C	LowQual	intergenic_region				Y
AAQM03000722	5502	T	C	50	1	C	40	0.95	C	LowQual	intergenic_region				Y
AAQM03000723	1800	T	C	41	1	C	48	1	C	LowQual	intergenic_region				Y
AAQM03000725	1937	G	C	70	0.22	G	85	0.21	G	LowQual	intergenic_region				Y
AAQM03000725	1960	C	T	73	0.27	C	89	0.22	C	LowQual	intergenic_region				Y
AAQM03000725	1964	G	T	73	0.28	G	88	0.22	G	LowQual	intergenic_region				Y
AAQM03000725	2003	G	C	73	0.39	G	86	0.29	G	LowQual	intergenic_region				Y
AAQM03000725	3353	A	C	44	0.5	A	42	0.47	A	LowQual	intergenic_region				Y
AAQM03000730	2385	C	G	103	0.36	C	90	0.37	C	LowQual	intergenic_region				Y
AAQM03000730	2414	T	C	110	0.34	T	90	0.43	T	LowQual	intergenic_region				Y
AAQM03000732	5001	C	G	4	1	G	6	1	G	LowQual	intergenic_region				Y
AAQM03000733	2330	T	G	63	0.17	T	69	0.15	T	LowQual	intergenic_region				Y
AAQM03000734	1137	A	G	233	0.37	A	285	0.38	A	LowQual	intergenic_region				Y
AAQM03000734	1142	A	G	241	0.38	A	281	0.4	A	LowQual	intergenic_region				Y
AAQM03000734	1326	G	C	398	0.65	G	381	0.59	G	LowQual	intergenic_region				Y
AAQM03000734	1387	G	C	350	0.24	G	345	0.17	G	LowQual	intergenic_region				Y
AAQM03000734	1453	G	A	196	0.22	G	196	0.23	G	LowQual	intergenic_region				Y
AAQM03000734	1474	G	A	144	0.27	G	142	0.2	G	LowQual	intergenic_region				Y
AAQM03000734	1475	T	C	140	0.27	T	138	0.36	T	LowQual	intergenic_region				Y
AAQM03000734	1485	C	T	117	0.52	C	116	0.62	C	LowQual	intergenic_region				Y
AAQM03000734	1493	A	G	87	0.55	A	95	0.65	A	LowQual	intergenic_region				Y
AAQM03000735	211	C	T	182	0.5	C	187	0.5	C	LowQual	intergenic_region				Y
AAQM03000740	709	C	A	124	0.2	C	129	0.18	C	LowQual	intergenic_region				Y
AAQM03000740	732	T	G	121	0.22	T	136	0.19	T	LowQual	intergenic_region				Y
AAQM03000740	1576	A	G	162	0.47	A	168	0.43	A	LowQual	intergenic_region				Y
AAQM03000740	1663	T	G	181	0.51	T	189	0.47	T	LowQual	intergenic_region				Y
AAQM03000740	1921	A	G	78	0.25	A	76	0.27	A	LowQual	intergenic_region				Y
AAQM03000740	1923	G	T	76	0.26	G	77	0.27	G	LowQual	intergenic_region				Y
AAQM03000741	2062	A	G	56	1	G	64	0.96	G	LowQual	intergenic_region				Y
AAQM03000741	15404	A	G	61	0.31	A	69	0.23	A	LowQual	intergenic_region				Y
AAQM03000741	15423	T	G	78	0.46	T	78	0.34	T	LowQual	intergenic_region				Y
AAQM03000741	15425	A	G	78	0.46	A	78	0.34	A	LowQual	intergenic_region				Y
AAQM03000741	15437	A	G	93	0.53	A	97	0.43	A	LowQual	intergenic_region				Y
AAQM03000741	15518	G	A	134	0.36	G	126	0.34	G	LowQual	intergenic_region				Y
AAQM03000743	1606	C	T	98	0.24	C	139	0.1	C	LowQual	intergenic_region				Y
AAQM03000743	1625	T	A	94	0.27	T	129	0.13	T	LowQual	intergenic_region				Y
AAQM03000743	1650	G	A	101	0.39	G	128	0.4	G	LowQual	intergenic_region				Y
AAQM03000743	1661	C	A	98	0.36	C	124	0.37	C	LowQual	intergenic_region				Y
AAQM03000743	1663	A	T	98	0.36	A	126	0.37	A	LowQual	intergenic_region				Y
AAQM03000743	1994	C	T	94	0.3	C	92	0.27	C	LowQual	intergenic_region				Y
AAQM03000743	2154	G	T	66	0.25	G	69	0.26	G	LowQual	intergenic_region				Y
AAQM03000744	1459	C	T	92	0.56	C	111	0.56	C	LowQual	intergenic_region				Y
AAQM03000744	1499	G	T	109	0.57	G	118	0.59	G	LowQual	intergenic_region				Y
AAQM03000744	1598	A	T	96	0.48	A	94	0.52	A	LowQual	intergenic_region				Y
AAQM03000744	1625	T	G	87	0.44	T	84	0.51	T	LowQual	intergenic_region				Y
AAQM03000744	1629	A	T	86	0.44	A	83	0.48	A	LowQual	intergenic_region				Y
AAQM03000744	1646	G	A	85	0.42	G	77	0.42	G	LowQual	intergenic_region				Y
AAQM03000746	2287	T	G	50	0.26	T	58	0.18	T	LowQual	intergenic_region				Y
AAQM03000746	2428	G	T	67	0.5	G	70	0.45	G	LowQual	intergenic_region				Y
AAQM03000746	2535	T	C	93	0.55	T	90	0.51	T	LowQual	intergenic_region				Y
AAQM03000746	2643	G	T	179	0.36	G	205	0.38	G	LowQual	intergenic_region				Y
AAQM03000746	2645	A	G	180	0.36	A	206	0.37	A	LowQual	intergenic_region				Y
AAQM03000746	2678	C	T	235	0.69	C	284	0.64	C	LowQual	intergenic_region				Y
AAQM03000746	2701	A	C	266	0.62	A	322	0.57	A	LowQual	intergenic_region				Y
AAQM03000746	2704	A	G	268	0.63	A	325	0.57	A	LowQual	intergenic_region				Y
AAQM03000746	2846	C	G	300	0.49	C	327	0.48	C	LowQual	intergenic_region				Y
AAQM03000746	2849	T	C	298	0.39	T	323	0.37	T	LowQual	intergenic_region				Y
AAQM03000746	2850	G	A	297	0.39	G	324	0.37	G	LowQual	intergenic_region				Y
AAQM03000746	2857	C	A	292	0.69	C	310	0.63	C	LowQual	intergenic_region				Y
AAQM03000746	2863	C	T	271	0.5	C	289	0.46	C	LowQual	intergenic_region				Y
AAQM03000746	2865	G	C	270	0.4	G	288	0.36	G	LowQual	intergenic_region				Y
AAQM03000746	2867	A	G	266	0.61	A	285	0.54	A	LowQual	intergenic_region				Y
AAQM03000746	2898	T	C	234	0.34	T	245	0.34	T	LowQual	intergenic_region				Y
AAQM03000746	2901	C	T	234	0.32	C	238	0.31	C	LowQual	intergenic_region				Y
AAQM03000746	2904	T	C	233	0.34	T	237	0.34	T	LowQual	intergenic_region				Y
AAQM03000746	2966	A	T	154	0.38	A	166	0.41	A	LowQual	intergenic_region				Y
AAQM03000746	2969	G	T	144	0.36	G	159	0.41	G	LowQual	intergenic_region				Y
AAQM03000746	2981	G	A	128	0.37	G	141	0.41	G	LowQual	intergenic_region				Y
AAQM03000746	3001	A	T	104	0.74	A	110	0.75	A	LowQual	intergenic_region				Y
AAQM03000746	3030	C	T	81	0.39	C	93	0.46	C	LowQual	intergenic_region				Y
AAQM03000746	3039	T	G	74	0.31	T	80	0.38	T	LowQual	intergenic_region				Y
AAQM03000746	3045	C	G	63	0.36	C	71	0.39	C	LowQual	intergenic_region				Y
AAQM03000746	3050	T	C	62	0.5	T	71	0.49	T	LowQual	intergenic_region				Y
AAQM03000746	3059	C	T	50	0.44	C	58	0.46	C	LowQual	intergenic_region				Y
AAQM03000746	3060	A	G	51	0.43	A	57	0.47	A	LowQual	intergenic_region				Y
AAQM03000746	3065	C	T	51	0.47	C	56	0.46	C	LowQual	intergenic_region				Y
AAQM03000746	3075	T	C	46	0.47	T	51	0.41	T	LowQual	intergenic_region				Y
AAQM03000747	600	A	G	40	0.22	A	47	0.4	A	LowQual	intergenic_region				Y
AAQM03000747	1657	G	T	83	0.43	G	88	0.56	G	LowQual	intergenic_region				Y
AAQM03000747	1694	T	A	78	0.42	T	93	0.53	T	LowQual	intergenic_region				Y
AAQM03000747	2009	T	G	49	0.28	T	56	0.37	T	LowQual	intergenic_region				Y
AAQM03000747	2035	C	T	45	0.2	C	50	0.3	C	LowQual	intergenic_region				Y
AAQM03000747	2042	G	C	45	0.17	G	51	0.25	G	LowQual	intergenic_region				Y
AAQM03000747	2045	A	C	43	0.16	A	50	0.22	A	LowQual	intergenic_region				Y
AAQM03000747	2047	G	A	43	0.16	G	48	0.2	G	LowQual	intergenic_region				Y
AAQM03000747	2056	C	T	40	0.12	C	47	0.17	C	LowQual	intergenic_region				Y
AAQM03000747	2057	T	C	40	0.12	T	47	0.17	T	LowQual	intergenic_region				Y
AAQM03000748	207	T	C	46	0.58	T	52	0.71	T	LowQual	intergenic_region				Y
AAQM03000748	217	A	G	57	0.5	A	63	0.58	A	LowQual	intergenic_region				Y
AAQM03000748	264	A	T	101	0.3	A	105	0.4	A	LowQual	intergenic_region				Y
AAQM03000748	271	G	A	104	0.79	G	108	0.79	G	LowQual	intergenic_region				Y
AAQM03000748	306	C	G	134	0.85	G	148	0.87	G	LowQual	intergenic_region				Y
AAQM03000748	312	T	C	135	0.78	T	151	0.8	C	LowQual	intergenic_region				N
AAQM03000748	319	A	C	129	0.84	C	143	0.87	C	LowQual	intergenic_region				Y
AAQM03000748	386	A	T	138	0.28	A	175	0.22	A	LowQual	intergenic_region				Y
AAQM03000748	399	G	A	139	0.87	A	176	0.86	A	LowQual	intergenic_region				Y
AAQM03000748	406	C	G	140	0.87	G	177	0.87	G	LowQual	intergenic_region				Y
AAQM03000748	422	A	G	143	0.44	A	177	0.36	A	LowQual	intergenic_region				Y
AAQM03000748	427	C	G	146	0.74	C	173	0.71	C	LowQual	intergenic_region				Y
AAQM03000748	428	C	A	147	0.74	C	172	0.71	C	LowQual	intergenic_region				Y
AAQM03000748	431	A	G	146	0.74	A	171	0.71	A	LowQual	intergenic_region				Y
AAQM03000748	445	T	A	138	0.86	A	170	0.87	A	LowQual	intergenic_region				Y
AAQM03000748	540	G	C	85	0.28	G	94	0.24	G	LowQual	intergenic_region				Y
AAQM03000748	541	C	T	84	0.55	C	93	0.6	C	LowQual	intergenic_region				Y
AAQM03000748	543	A	G	83	0.55	A	91	0.6	A	LowQual	intergenic_region				Y
AAQM03000748	551	A	C	77	0.12	A	85	0.17	A	LowQual	intergenic_region				Y
AAQM03000748	563	T	G	65	0.26	T	65	0.33	T	LowQual	intergenic_region				Y
AAQM03000748	568	C	G	59	0.59	C	59	0.59	C	LowQual	intergenic_region				Y
AAQM03000748	575	T	G	51	0.58	T	56	0.57	T	LowQual	intergenic_region				Y
AAQM03000753	10970	C	G	1	0	C	2	1	G	LowQual	intergenic_region				N
AAQM03000753	12378	T	C	36	0.91	C	63	0.84	C	LowQual	intergenic_region				Y
AAQM03000753	16959	C	T	71	0.3	C	87	0.19	C	LowQual	intergenic_region				Y
AAQM03000753	16967	A	T	72	0.33	A	92	0.26	A	LowQual	intergenic_region				Y
AAQM03000753	16993	T	C	77	0.35	T	93	0.29	T	LowQual	intergenic_region				Y
AAQM03000753	17001	A	C	80	0.33	A	97	0.27	A	LowQual	intergenic_region				Y
AAQM03000753	17003	T	C	80	0.33	T	97	0.28	T	LowQual	intergenic_region				Y
AAQM03000753	17005	T	A	80	0.33	T	96	0.28	T	LowQual	intergenic_region				Y
AAQM03000753	17006	C	A	80	0.33	C	95	0.28	C	LowQual	intergenic_region				Y
AAQM03000753	17150	C	A	80	0.3	C	83	0.22	C	LowQual	intergenic_region				Y
AAQM03000751	678	T	C	51	0.74	T	55	0.72	T	LowQual	intergenic_region				Y
AAQM03000751	1365	A	G	70	0.21	A	94	0.41	A	LowQual	intergenic_region				Y
AAQM03000752	1268	C	A	78	0.43	C	97	0.48	C	LowQual	intergenic_region				Y
AAQM03000752	1791	G	A	79	0.4	G	77	0.32	G	LowQual	intergenic_region				Y
AAQM03000752	1916	A	C	78	0.33	A	77	0.31	A	LowQual	intergenic_region				Y
AAQM03000752	1917	A	G	78	0.33	A	77	0.31	A	LowQual	intergenic_region				Y
AAQM03000752	1918	G	C	78	0.33	G	77	0.31	G	LowQual	intergenic_region				Y
AAQM03000752	1996	C	T	42	0.33	C	50	0.34	C	LowQual	intergenic_region				Y
AAQM03000752	2005	A	G	33	0.36	A	41	0.34	A	LowQual	intergenic_region				Y
AAQM03000754	481	G	A	72	0.2	G	80	0.32	G	LowQual	intergenic_region				Y
AAQM03000754	660	G	T	64	0.25	G	73	0.28	G	LowQual	intergenic_region				Y
AAQM03000754	666	G	A	63	0.22	G	73	0.28	G	LowQual	intergenic_region				Y
AAQM03000759	807	G	A	68	0.52	G	86	0.46	G	LowQual	intergenic_region				Y
AAQM03000759	827	A	C	71	0.5	A	93	0.44	A	LowQual	intergenic_region				Y
AAQM03000759	1564	C	T	124	0.45	C	96	0.46	C	LowQual	intergenic_region				Y
AAQM03000759	1585	C	T	122	0.46	C	99	0.48	C	LowQual	intergenic_region				Y
AAQM03000760	683	G	A	75	0.62	G	60	0.56	G	LowQual	intergenic_region				Y
AAQM03000760	880	A	G	125	0.16	A	122	0.18	A	LowQual	intergenic_region				Y
AAQM03000760	885	A	T	129	0.15	A	124	0.18	A	LowQual	intergenic_region				Y
AAQM03000760	999	T	G	136	0.35	T	143	0.36	T	LowQual	intergenic_region				Y
AAQM03000760	1174	T	A	130	0.36	T	163	0.34	T	LowQual	intergenic_region				Y
AAQM03000760	1281	C	T	133	0.28	C	143	0.37	C	LowQual	intergenic_region				Y
AAQM03000760	1347	A	T	115	0.4	A	151	0.33	A	LowQual	intergenic_region				Y
AAQM03000760	2094	T	A	151	0.33	T	172	0.27	T	LowQual	intergenic_region				Y
AAQM03000760	2722	G	A	163	0.31	G	159	0.31	G	LowQual	intergenic_region				Y
AAQM03000760	2793	G	A	184	0.3	G	168	0.33	G	LowQual	intergenic_region				Y
AAQM03000760	3192	A	C	134	0.29	A	140	0.35	A	LowQual	intergenic_region				Y
AAQM03000760	3255	G	T	137	0.29	G	136	0.33	G	LowQual	intergenic_region				Y
AAQM03000760	3258	T	C	137	0.29	T	136	0.35	T	LowQual	intergenic_region				Y
AAQM03000760	3305	T	C	136	0.3	T	145	0.3	T	LowQual	intergenic_region				Y
AAQM03000760	3557	A	G	154	0.34	A	150	0.36	A	LowQual	intergenic_region				Y
AAQM03000760	3616	T	C	141	0.31	T	163	0.32	T	LowQual	intergenic_region				Y
AAQM03000760	3634	T	G	135	0.34	T	164	0.33	T	LowQual	intergenic_region				Y
AAQM03000760	3853	A	G	151	0.35	A	168	0.28	A	LowQual	intergenic_region				Y
AAQM03000764	1492	A	C	12	0.91	C	17	1	C	PASS	intergenic_region				Y
AAQM03000768	1901	A	G	46	0.97	G	45	0.97	G	LowQual	intergenic_region				Y
AAQM03000768	5819	T	G	6	1	G	6	1	G	LowQual	intergenic_region				Y
AAQM03000769	2000	T	C	63	0.17	T	74	0.21	T	LowQual	intergenic_region				Y
AAQM03000769	2004	C	T	63	0.19	C	71	0.22	C	LowQual	intergenic_region				Y
AAQM03000769	2030	G	C	73	0.3	G	73	0.28	G	LowQual	intergenic_region				Y
AAQM03000769	2031	C	T	73	0.3	C	73	0.28	C	LowQual	intergenic_region				Y
AAQM03000769	2059	T	C	88	0.31	T	76	0.39	T	LowQual	intergenic_region				Y
AAQM03000769	2119	A	C	94	0.35	A	82	0.43	A	LowQual	intergenic_region				Y
AAQM03000769	2136	T	C	91	0.37	T	87	0.47	T	LowQual	intergenic_region				Y
AAQM03000769	2212	A	T	88	0.3	A	77	0.42	A	LowQual	intergenic_region				Y
AAQM03000769	2252	A	C	89	0.32	A	74	0.37	A	LowQual	intergenic_region				Y
AAQM03000769	2282	C	G	85	0.29	C	67	0.28	C	LowQual	intergenic_region				Y
AAQM03000769	2286	G	T	84	0.28	G	67	0.26	G	LowQual	intergenic_region				Y
AAQM03000769	4788	C	T	46	0.97	T	66	1	T	LowQual	intergenic_region				Y
AAQM03000769	4789	C	T	46	0.97	T	66	1	T	LowQual	intergenic_region				Y
AAQM03000770	756	T	G	112	0.62	T	131	0.64	T	LowQual	intergenic_region				Y
AAQM03000770	767	A	G	151	0.69	A	164	0.71	A	LowQual	intergenic_region				Y
AAQM03000770	771	T	C	166	0.33	T	187	0.35	T	LowQual	intergenic_region				Y
AAQM03000770	776	T	A	177	0.35	T	202	0.37	T	LowQual	intergenic_region				Y
AAQM03000770	784	A	G	192	0.34	A	222	0.38	A	LowQual	intergenic_region				Y
AAQM03000770	804	G	A	243	0.4	G	293	0.42	G	LowQual	intergenic_region				Y
AAQM03000770	896	C	T	431	0.2	C	484	0.24	C	LowQual	intergenic_region				Y
AAQM03000770	908	A	G	449	0.79	A	490	0.8	G	LowQual	intergenic_region				N
AAQM03000770	1080	G	A	617	0.19	G	687	0.23	G	LowQual	intergenic_region				Y
AAQM03000770	1096	G	A	625	0.18	G	682	0.17	G	LowQual	intergenic_region				Y
AAQM03000770	1232	C	T	523	0.35	C	599	0.32	C	LowQual	intergenic_region				Y
AAQM03000770	1241	C	T	515	0.16	C	584	0.19	C	LowQual	intergenic_region				Y
AAQM03000770	1245	T	G	519	0.17	T	580	0.18	T	LowQual	intergenic_region				Y
AAQM03000770	2159	T	G	400	0.5	T	400	0.52	T	LowQual	intergenic_region				Y
AAQM03000770	2213	G	T	327	0.43	G	332	0.45	G	LowQual	intergenic_region				Y
AAQM03000770	2315	G	A	267	0.58	G	265	0.55	G	LowQual	intergenic_region				Y
AAQM03000770	2320	G	T	310	0.63	G	301	0.6	G	LowQual	intergenic_region				Y
AAQM03000770	2473	C	T	872	0.54	C	887	0.52	C	LowQual	intergenic_region				Y
AAQM03000770	2526	A	C	713	0.67	A	710	0.65	A	LowQual	intergenic_region				Y
AAQM03000771	1734	C	T	92	0.41	C	67	0.47	C	LowQual	intergenic_region				Y
AAQM03000772	16	T	C	5	1	C	4	0.75	T	PASS	intergenic_region				N
AAQM03000772	48	G	C	8	0	G	13	0.3	G	LowQual	intergenic_region				Y
AAQM03000772	50	G	A	8	0.87	A	14	0.57	G	LowQual	intergenic_region				N
AAQM03000772	56	G	A	8	0.87	A	14	0.57	G	LowQual	intergenic_region				N
AAQM03000772	76	C	A	8	0.75	C	14	0.35	C	LowQual	intergenic_region				Y
AAQM03000772	78	G	T	8	0.75	G	14	0.35	G	LowQual	intergenic_region				Y
AAQM03000772	138	C	A	83	0.44	C	99	0.46	C	LowQual	intergenic_region				Y
AAQM03000772	375	A	T	228	0.51	A	275	0.49	A	LowQual	intergenic_region				Y
AAQM03000773	68	G	C	50	0.42	G	61	0.49	G	LowQual	intergenic_region				Y
AAQM03000773	97	G	A	55	0.45	G	68	0.55	G	LowQual	intergenic_region				Y
AAQM03000773	122	A	C	63	0.38	A	75	0.45	A	LowQual	intergenic_region				Y
AAQM03000773	156	C	A	64	0.35	C	74	0.5	C	LowQual	intergenic_region				Y
AAQM03000773	159	A	T	67	0.37	A	75	0.5	A	LowQual	intergenic_region				Y
AAQM03000773	178	T	C	67	0.35	T	77	0.5	T	LowQual	intergenic_region				Y
AAQM03000773	196	G	A	71	0.4	G	85	0.52	G	LowQual	intergenic_region				Y
AAQM03000773	208	G	C	71	0.42	G	85	0.54	G	LowQual	intergenic_region				Y
AAQM03000773	252	G	T	78	0.55	G	102	0.58	G	LowQual	intergenic_region				Y
AAQM03000773	288	C	A	86	0.56	C	118	0.52	C	LowQual	intergenic_region				Y
AAQM03000773	295	T	A	90	0.33	T	124	0.24	T	LowQual	intergenic_region				Y
AAQM03000773	304	C	T	92	0.56	C	123	0.52	C	LowQual	intergenic_region				Y
AAQM03000773	309	C	T	97	0.59	C	122	0.6	C	LowQual	intergenic_region				Y
AAQM03000773	423	C	T	132	0.6	C	162	0.61	C	LowQual	intergenic_region				Y
AAQM03000775	87	T	C	28	0.32	T	30	0.26	T	LowQual	intergenic_region				Y
AAQM03000775	95	A	G	32	0.37	A	34	0.26	A	LowQual	intergenic_region				Y
AAQM03000775	131	A	C	43	0.37	A	57	0.38	A	LowQual	intergenic_region				Y
AAQM03000775	145	G	A	49	0.44	G	67	0.44	G	LowQual	intergenic_region				Y
AAQM03000775	148	T	A	47	0.42	T	68	0.44	T	LowQual	intergenic_region				Y
AAQM03000775	152	C	T	48	0.41	C	69	0.43	C	LowQual	intergenic_region				Y
AAQM03000775	154	C	T	48	0.41	C	71	0.42	C	LowQual	intergenic_region				Y
AAQM03000775	161	G	A	47	0.4	G	73	0.41	G	LowQual	intergenic_region				Y
AAQM03000775	173	C	G	54	0.37	C	74	0.39	C	LowQual	intergenic_region				Y
AAQM03000775	180	A	G	54	0.37	A	73	0.39	A	LowQual	intergenic_region				Y
AAQM03000775	189	T	C	53	0.35	T	73	0.39	T	LowQual	intergenic_region				Y
AAQM03000775	192	G	A	53	0.35	G	72	0.38	G	LowQual	intergenic_region				Y
AAQM03000775	332	G	A	58	0.24	G	71	0.28	G	LowQual	intergenic_region				Y
AAQM03000775	2323	C	T	48	0.12	C	69	0.24	C	LowQual	intergenic_region				Y
AAQM03000775	2326	T	C	48	0.14	T	69	0.26	T	LowQual	intergenic_region				Y
AAQM03000775	2400	G	A	60	0.3	G	72	0.41	G	LowQual	intergenic_region				Y
AAQM03000775	2437	A	G	66	0.3	A	81	0.45	A	LowQual	intergenic_region				Y
AAQM03000775	2741	G	A	104	0.37	G	93	0.63	G	LowQual	intergenic_region				Y
AAQM03000775	2749	A	C	103	0.36	A	90	0.63	A	LowQual	intergenic_region				Y
AAQM03000775	2781	C	G	107	0.39	C	89	0.61	C	LowQual	intergenic_region				Y
AAQM03000775	2861	C	T	122	0.45	C	86	0.59	C	LowQual	intergenic_region				Y
AAQM03000775	3117	T	C	104	0.51	T	109	0.5	T	LowQual	intergenic_region				Y
AAQM03000775	3135	C	A	102	0.48	C	110	0.46	C	LowQual	intergenic_region				Y
AAQM03000775	3141	T	C	101	0.5	T	109	0.45	T	LowQual	intergenic_region				Y
AAQM03000775	3870	G	A	106	0.43	G	101	0.49	G	LowQual	intergenic_region				Y
AAQM03000775	3899	G	T	108	0.43	G	101	0.5	G	LowQual	intergenic_region				Y
AAQM03000775	3929	T	C	113	0.46	T	98	0.51	T	LowQual	intergenic_region				Y
AAQM03000775	4870	T	G	60	0.41	T	43	0.32	T	LowQual	intergenic_region				Y
AAQM03000775	4884	A	G	48	0.39	A	36	0.3	A	LowQual	intergenic_region				Y
AAQM03000775	4885	T	A	48	0.39	T	36	0.3	T	LowQual	intergenic_region				Y
AAQM03000775	4889	G	A	46	0.39	G	35	0.28	G	LowQual	intergenic_region				Y
AAQM03000775	4899	T	C	41	0.41	T	30	0.26	T	LowQual	intergenic_region				Y
AAQM03000775	4901	A	G	41	0.41	A	27	0.25	A	LowQual	intergenic_region				Y
AAQM03000775	4916	C	T	37	0.43	C	19	0.26	C	LowQual	intergenic_region				Y
AAQM03000775	4926	G	A	34	0.44	G	17	0.17	G	LowQual	intergenic_region				Y
AAQM03000776	10	C	T	6	0.83	T	7	1	T	PASS	intergenic_region				Y
AAQM03000776	12	C	T	7	0.85	T	8	1	T	PASS	intergenic_region				Y
AAQM03000776	19	G	A	8	0.87	A	9	1	A	PASS	intergenic_region				Y
AAQM03000776	31	C	G	16	0.87	G	11	1	G	LowQual	intergenic_region				Y
AAQM03000776	38	A	G	19	0.89	G	14	1	G	LowQual	intergenic_region				Y
AAQM03000776	47	T	C	22	0.9	C	16	0.93	C	LowQual	intergenic_region				Y
AAQM03000776	50	G	A	23	0.91	A	18	0.94	A	LowQual	intergenic_region				Y
AAQM03000778	2466	G	A	58	0.39	G	63	0.34	G	LowQual	intergenic_region				Y
AAQM03000780	3528	C	T	2	1	T	3	1	T	LowQual	intergenic_region				Y
AAQM03000780	3592	T	G	7	1	G	12	1	G	PASS	intergenic_region				Y
AAQM03000792	2	C	T	5	0	C	7	0	C	LowQual;SnpGap	intergenic_region				Y
AAQM03000782	2	G	A,T,C	5	0.8	A,T,C	2	1	A,T,C	LowQual;SnpGap	intergenic_region				Y
AAQM03000782	4	G	T	6	0.66	G	3	0.33	G	LowQual;SnpGap	intergenic_region				Y
AAQM03000783	160	A	G	13	1	G	17	1	G	LowQual	intergenic_region				Y
AAQM03000783	3525	A	G	42	0.97	G	28	1	G	LowQual	intergenic_region				Y
AAQM03000785	685	C	G	56	0.16	C	58	0.17	C	LowQual	intergenic_region				Y
AAQM03000785	688	A	C	56	0.16	A	58	0.18	A	LowQual	intergenic_region				Y
AAQM03000785	695	A	T	58	0.18	A	61	0.19	A	LowQual	intergenic_region				Y
AAQM03000785	1666	A	C	68	0.48	A	80	0.37	A	LowQual	intergenic_region				Y
AAQM03000785	1670	A	G	67	0.47	A	80	0.37	A	LowQual	intergenic_region				Y
AAQM03000786	54	G	C	11	1	C	13	1	C	LowQual	intergenic_region				Y
AAQM03000787	1308	C	T	164	0.31	C	172	0.26	C	LowQual	intergenic_region				Y
AAQM03000797	1793	T	G	9	1	G	12	1	G	PASS	intergenic_region				Y
AAQM03000800	1565	T	C	37	1	C	42	1	C	LowQual	intergenic_region				Y
AAQM03000800	1566	G	A	37	1	A	42	1	A	LowQual	intergenic_region				Y
AAQM03000807	944	C	T	153	0.22	C	168	0.28	C	LowQual	intergenic_region				Y
AAQM03000807	1370	C	G	204	0.27	C	196	0.2	C	LowQual	intergenic_region				Y
AAQM03000807	1607	T	C	198	0.22	T	207	0.21	T	LowQual	intergenic_region				Y
AAQM03000807	1678	G	C	183	0.25	G	224	0.2	G	LowQual	intergenic_region				Y
AAQM03000807	1684	G	A	179	0.24	G	224	0.2	G	LowQual	intergenic_region				Y
AAQM03000807	1690	A	C	181	0.23	A	221	0.2	A	LowQual	intergenic_region				Y
AAQM03000807	1759	C	G	158	0.22	C	180	0.26	C	LowQual	intergenic_region				Y
AAQM03000807	1776	A	G	166	0.52	A	177	0.45	A	LowQual	intergenic_region				Y
AAQM03000807	1818	G	A	173	0.27	G	186	0.23	G	LowQual	intergenic_region				Y
AAQM03000807	1954	G	T	176	0.23	G	198	0.25	G	LowQual	intergenic_region				Y
AAQM03000807	1958	T	G	182	0.23	T	196	0.24	T	LowQual	intergenic_region				Y
AAQM03000807	1960	T	G	183	0.23	T	196	0.25	T	LowQual	intergenic_region				Y
AAQM03000807	1980	A	G	188	0.23	A	203	0.23	A	LowQual	intergenic_region				Y
AAQM03000807	2263	T	G	198	0.23	T	196	0.25	T	LowQual	intergenic_region				Y
AAQM03000807	2265	A	G	197	0.23	A	195	0.25	A	LowQual	intergenic_region				Y
AAQM03000807	2325	A	C	217	0.26	A	207	0.26	A	LowQual	intergenic_region				Y
AAQM03000807	2386	A	G	197	0.24	A	212	0.25	A	LowQual	intergenic_region				Y
AAQM03000807	2498	T	C	151	0.17	T	160	0.2	T	LowQual	intergenic_region				Y
AAQM03000807	2502	C	T	151	0.17	C	160	0.2	C	LowQual	intergenic_region				Y
AAQM03000807	2521	T	G	150	0.36	T	155	0.37	T	LowQual	intergenic_region				Y
AAQM03000807	2553	T	C	143	0.18	T	132	0.12	T	LowQual	intergenic_region				Y
AAQM03000807	2584	A	C	123	0.34	A	110	0.33	A	LowQual	intergenic_region				Y
AAQM03000807	2650	A	G	77	0.2	A	64	0.23	A	LowQual	intergenic_region				Y
AAQM03000812	1600	G	C	48	1	C	52	1	C	LowQual	intergenic_region				Y
AAQM03000813	1887	C	A	67	0.86	A	81	0.9	A	LowQual	intergenic_region				Y
AAQM03000818	2947	C	T	43	0.79	C	51	0.86	T	LowQual	intergenic_region				N
AAQM03000816	1329	C	T	352	0.62	C	385	0.58	C	LowQual	intergenic_region				Y
AAQM03000816	1517	G	T	342	0.32	G	424	0.35	G	LowQual	intergenic_region				Y
AAQM03000822	3175	C	T	23	1	T	27	1	T	LowQual	intergenic_region				Y
AAQM03000822	3216	C	T	21	1	T	19	1	T	LowQual	intergenic_region				Y
AAQM03000822	5171	C	T	20	1	T	17	0.94	T	LowQual	intergenic_region				Y
AAQM03000822	5244	G	A	4	1	A	9	1	A	PASS	intergenic_region				Y
AAQM03000819	1418	T	C	28	0.71	T	37	0.54	T	LowQual	intergenic_region				Y
AAQM03000820	418	T	C	51	1	C	45	0.97	C	LowQual	intergenic_region				Y
AAQM03000820	419	T	C	51	1	C	45	0.97	C	LowQual	intergenic_region				Y
AAQM03000820	420	T	G	51	1	G	45	0.97	G	LowQual	intergenic_region				Y
AAQM03000821	603	A	G	35	0.57	A	48	0.37	A	LowQual	intergenic_region				Y
AAQM03000821	606	T	C	36	0.55	T	48	0.37	T	LowQual	intergenic_region				Y
AAQM03000821	691	C	T	42	0.54	C	50	0.4	C	LowQual	intergenic_region				Y
AAQM03000821	695	A	G	43	0.53	A	50	0.4	A	LowQual	intergenic_region				Y
AAQM03000821	2187	T	C	30	0.86	C	37	0.94	C	LowQual	intergenic_region				Y
AAQM03000821	2228	G	T	23	0.82	T	31	0.9	T	LowQual	intergenic_region				Y
AAQM03000821	2268	A	G	15	0.8	G	19	0.89	G	LowQual	intergenic_region				Y
AAQM03000821	2273	G	A	15	0.8	A	19	0.89	A	LowQual	intergenic_region				Y
AAQM03000821	2279	C	A	14	0.78	C	17	0.88	A	LowQual	intergenic_region				N
AAQM03000824	5740	A	G	115	0.46	A	145	0.46	A	LowQual	intergenic_region				Y
AAQM03000824	5765	A	G	126	0.27	A	158	0.24	A	LowQual	intergenic_region				Y
AAQM03000824	5926	G	A	239	0.35	G	262	0.32	G	LowQual	intergenic_region				Y
AAQM03000824	5928	T	C	239	0.35	T	260	0.32	T	LowQual	intergenic_region				Y
AAQM03000824	5932	T	G	233	0.31	T	258	0.35	T	LowQual	intergenic_region				Y
AAQM03000824	6211	A	G	273	0.32	A	289	0.33	A	LowQual	intergenic_region				Y
AAQM03000824	6361	T	C	280	0.52	T	287	0.45	T	LowQual	intergenic_region				Y
AAQM03000824	6468	T	C	277	0.49	T	304	0.52	T	LowQual	intergenic_region				Y
AAQM03000824	6484	G	A	263	0.52	G	304	0.5	G	LowQual	intergenic_region				Y
AAQM03000824	6781	T	G	244	0.36	T	286	0.33	T	LowQual	intergenic_region				Y
AAQM03000824	6823	T	C	231	0.29	T	265	0.32	T	LowQual	intergenic_region				Y
AAQM03000824	6858	G	A	224	0.29	G	257	0.31	G	LowQual	intergenic_region				Y
AAQM03000824	7079	A	C	267	0.35	A	327	0.32	A	LowQual	intergenic_region				Y
AAQM03000824	7136	C	T	290	0.33	C	327	0.33	C	LowQual	intergenic_region				Y
AAQM03000824	7297	C	A	281	0.46	C	336	0.48	C	LowQual	intergenic_region				Y
AAQM03000824	7312	A	C	281	0.48	A	341	0.49	A	LowQual	intergenic_region				Y
AAQM03000824	7315	T	C	280	0.47	T	342	0.5	T	LowQual	intergenic_region				Y
AAQM03000824	7587	T	C	90	0.53	T	88	0.45	T	LowQual	intergenic_region				Y
AAQM03000824	7679	G	A	53	1	A	49	1	A	LowQual	intergenic_region				Y
AAQM03000828	411	G	A	89	0.52	G	92	0.48	G	LowQual	intergenic_region				Y
AAQM03000828	537	A	G	106	0.45	A	119	0.42	A	LowQual	intergenic_region				Y
AAQM03000825	142	G	T	52	1	T	69	1	T	LowQual	intergenic_region				Y
AAQM03000825	180	A	G	13	0.92	G	11	0.81	G	LowQual	intergenic_region				Y
AAQM03000825	233	T	C	87	0.48	T	95	0.52	T	LowQual	intergenic_region				Y
AAQM03000825	284	C	G	78	0.78	C	87	0.78	C	LowQual	intergenic_region				Y
AAQM03000825	361	C	A	86	0.91	A	100	0.88	A	LowQual	intergenic_region				Y
AAQM03000825	458	A	G	69	0.63	A	81	0.55	A	LowQual	intergenic_region				Y
AAQM03000825	461	A	G	70	0.62	A	82	0.56	A	LowQual	intergenic_region				Y
AAQM03000825	472	C	T	63	0.2	C	79	0.3	C	LowQual	intergenic_region				Y
AAQM03000825	517	G	T	50	0.52	G	71	0.5	G	LowQual	intergenic_region				Y
AAQM03000825	576	T	G	62	0.48	T	69	0.4	T	LowQual	intergenic_region				Y
AAQM03000825	587	T	C	67	0.58	T	68	0.44	T	LowQual	intergenic_region				Y
AAQM03000825	598	G	C	67	0.5	G	64	0.39	G	LowQual	intergenic_region				Y
AAQM03000825	607	A	T	70	0.45	A	67	0.35	A	LowQual	intergenic_region				Y
AAQM03000825	611	T	C	65	0.44	T	63	0.34	T	LowQual	intergenic_region				Y
AAQM03000825	613	T	G	64	0.48	T	62	0.37	T	LowQual	intergenic_region				Y
AAQM03000825	615	T	G	63	0.49	T	60	0.36	T	LowQual	intergenic_region				Y
AAQM03000825	616	T	C	63	0.49	T	61	0.36	T	LowQual	intergenic_region				Y
AAQM03000825	618	C	T	62	0.5	C	60	0.36	C	LowQual	intergenic_region				Y
AAQM03000825	625	A	G	68	0.5	A	62	0.4	A	LowQual	intergenic_region				Y
AAQM03000825	633	A	G	70	0.5	A	63	0.42	A	LowQual	intergenic_region				Y
AAQM03000825	634	C	T	71	0.47	C	64	0.42	C	LowQual	intergenic_region				Y
AAQM03000825	637	G	C	71	0.47	G	64	0.43	G	LowQual	intergenic_region				Y
AAQM03000825	649	A	G	78	0.47	A	65	0.49	A	LowQual	intergenic_region				Y
AAQM03000825	662	G	A	80	0.48	G	66	0.48	G	LowQual	intergenic_region				Y
AAQM03000825	674	C	T	81	0.49	C	70	0.5	C	LowQual	intergenic_region				Y
AAQM03000825	676	G	C	83	0.48	G	72	0.48	G	LowQual	intergenic_region				Y
AAQM03000825	841	T	G	86	0.58	T	81	0.54	T	LowQual	intergenic_region				Y
AAQM03000825	889	T	C	95	0.54	T	86	0.45	T	LowQual	intergenic_region				Y
AAQM03000825	1015	T	C	74	0.54	T	64	0.62	T	LowQual	intergenic_region				Y
AAQM03000825	1083	C	G	50	0.62	C	45	0.75	C	LowQual	intergenic_region				Y
AAQM03000825	1228	A	T	35	0.71	A	39	0.64	A	LowQual	intergenic_region				Y
AAQM03000825	1244	C	T	31	0.67	C	38	0.65	C	LowQual	intergenic_region				Y
AAQM03000825	1274	G	A	25	0.6	G	29	0.51	G	LowQual	intergenic_region				Y
AAQM03000825	1292	A	C	26	0.53	A	26	0.53	A	LowQual	intergenic_region				Y
AAQM03000825	1302	T	G	24	0.54	T	27	0.48	T	LowQual	intergenic_region				Y
AAQM03000826	1226	C	T	130	0.34	C	139	0.33	C	LowQual	intergenic_region				Y
AAQM03000826	1266	A	G	131	0.32	A	137	0.29	A	LowQual	intergenic_region				Y
AAQM03000826	1338	C	T	137	0.35	C	145	0.27	C	LowQual	intergenic_region				Y
AAQM03000826	1431	T	C	150	0.36	T	134	0.24	T	LowQual	intergenic_region				Y
AAQM03000826	1884	C	T	172	0.31	C	159	0.27	C	LowQual	intergenic_region				Y
AAQM03000826	1947	C	G	165	0.33	C	149	0.3	C	LowQual	intergenic_region				Y
AAQM03000826	1953	T	G	168	0.33	T	145	0.3	T	LowQual	intergenic_region				Y
AAQM03000826	1996	G	C	149	0.34	G	137	0.34	G	LowQual	intergenic_region				Y
AAQM03000826	2007	A	G	145	0.33	A	139	0.35	A	LowQual	intergenic_region				Y
AAQM03000826	2088	C	T	100	0.3	C	100	0.37	C	LowQual	intergenic_region				Y
AAQM03000826	2138	T	C	69	0.31	T	78	0.33	T	LowQual	intergenic_region				Y
AAQM03000826	2210	C	T	28	0.42	C	31	0.29	C	LowQual	intergenic_region				Y
AAQM03000827	18	G	C	12	0.5	G	20	0.5	G	LowQual	intergenic_region				Y
AAQM03000829	706	G	A	107	0.25	G	99	0.17	G	LowQual	intergenic_region				Y
AAQM03000829	819	A	G	163	0.49	A	143	0.52	A	LowQual	intergenic_region				Y
AAQM03000829	840	C	T	189	0.49	C	166	0.5	C	LowQual	intergenic_region				Y
AAQM03000829	892	G	C	203	0.26	G	176	0.24	G	LowQual	intergenic_region				Y
AAQM03000829	1123	T	C	220	0.52	T	201	0.5	T	LowQual	intergenic_region				Y
AAQM03000829	1145	G	T	232	0.5	G	201	0.52	G	LowQual	intergenic_region				Y
AAQM03000829	1197	T	C	224	0.46	T	236	0.48	T	LowQual	intergenic_region				Y
AAQM03000829	1226	A	G	207	0.45	A	242	0.47	A	LowQual	intergenic_region				Y
AAQM03000829	1293	A	C	202	0.49	A	245	0.5	A	LowQual	intergenic_region				Y
AAQM03000829	1317	T	A	202	0.5	T	236	0.5	T	LowQual	intergenic_region				Y
AAQM03000829	1318	A	T	202	0.5	A	236	0.49	A	LowQual	intergenic_region				Y
AAQM03000829	1320	C	G	205	0.49	C	238	0.49	C	LowQual	intergenic_region				Y
AAQM03000829	1433	G	A	205	0.22	G	251	0.23	G	LowQual	intergenic_region				Y
AAQM03000829	1484	C	G	202	0.54	C	246	0.5	C	LowQual	intergenic_region				Y
AAQM03000829	1557	C	A	200	0.47	C	222	0.5	C	LowQual	intergenic_region				Y
AAQM03000829	1686	G	T	210	0.53	G	210	0.49	G	LowQual	intergenic_region				Y
AAQM03000829	1890	A	G	209	0.48	A	251	0.5	A	LowQual	intergenic_region				Y
AAQM03000829	1955	G	C	226	0.5	G	261	0.5	G	LowQual	intergenic_region				Y
AAQM03000829	1965	T	C	231	0.23	T	253	0.27	T	LowQual	intergenic_region				Y
AAQM03000829	2039	C	T	210	0.53	C	234	0.52	C	LowQual	intergenic_region				Y
AAQM03000829	2061	T	C	207	0.18	T	218	0.24	T	LowQual	intergenic_region				Y
AAQM03000829	2198	C	G	188	0.43	C	210	0.51	C	LowQual	intergenic_region				Y
AAQM03000829	2345	T	A	184	0.47	T	220	0.51	T	LowQual	intergenic_region				Y
AAQM03000829	2351	A	C	181	0.46	A	224	0.52	A	LowQual	intergenic_region				Y
AAQM03000829	2446	T	C	160	0.54	T	216	0.44	T	LowQual	intergenic_region				Y
AAQM03000829	2447	T	G	159	0.54	T	216	0.44	T	LowQual	intergenic_region				Y
AAQM03000829	2479	T	C	160	0.55	T	220	0.47	T	LowQual	intergenic_region				Y
AAQM03000829	2506	T	A	168	0.52	T	221	0.46	T	LowQual	intergenic_region				Y
AAQM03000829	2651	G	T	161	0.48	G	218	0.51	G	LowQual	intergenic_region				Y
AAQM03000829	2710	G	C	174	0.5	G	199	0.54	G	LowQual	intergenic_region				Y
AAQM03000829	2775	C	T	182	0.54	C	181	0.54	C	LowQual	intergenic_region				Y
AAQM03000829	3121	A	C	209	0.47	A	217	0.42	A	LowQual	intergenic_region				Y
AAQM03000829	3132	G	A	202	0.47	G	216	0.43	G	LowQual	intergenic_region				Y
AAQM03000829	3197	A	G	189	0.44	A	181	0.37	A	LowQual	intergenic_region				Y
AAQM03000829	3221	C	T	186	0.46	C	177	0.39	C	LowQual	intergenic_region				Y
AAQM03000829	3353	G	A	184	0.53	G	198	0.54	G	LowQual	intergenic_region				Y
AAQM03000829	3503	A	C	201	0.39	A	231	0.45	A	LowQual	intergenic_region				Y
AAQM03000829	3587	G	C	207	0.57	G	233	0.52	G	LowQual	intergenic_region				Y
AAQM03000829	3603	G	C	199	0.54	G	244	0.52	G	LowQual	intergenic_region				Y
AAQM03000829	3614	G	C	199	0.56	G	244	0.52	G	LowQual	intergenic_region				Y
AAQM03000829	3741	C	T	198	0.45	C	232	0.47	C	LowQual	intergenic_region				Y
AAQM03000829	3790	A	T	185	0.47	A	242	0.47	A	LowQual	intergenic_region				Y
AAQM03000829	3852	A	G	185	0.49	A	229	0.5	A	LowQual	intergenic_region				Y
AAQM03000829	3916	C	T	154	0.27	C	209	0.27	C	LowQual	intergenic_region				Y
AAQM03000829	3929	T	A	151	0.37	T	202	0.35	T	LowQual	intergenic_region				Y
AAQM03000829	3996	A	G	140	0.36	A	180	0.31	A	LowQual	intergenic_region				Y
AAQM03000829	4386	C	G	206	0.5	C	207	0.42	C	LowQual	intergenic_region				Y
AAQM03000835	227	T	C	20	0.6	T	21	0.33	T	LowQual	intergenic_region				Y
AAQM03000835	330	C	A	43	0.41	C	40	0.37	C	LowQual	intergenic_region				Y
AAQM03000835	4946	G	C	37	1	C	53	0.98	C	LowQual	intergenic_region				Y
AAQM03000830	613	A	C	90	0.27	A	85	0.24	A	LowQual	intergenic_region				Y
AAQM03000830	682	G	A	88	0.45	G	84	0.53	G	LowQual	intergenic_region				Y
AAQM03000830	709	A	G	107	0.51	A	110	0.58	A	LowQual	intergenic_region				Y
AAQM03000830	739	G	A	128	0.37	G	135	0.38	G	LowQual	intergenic_region				Y
AAQM03000830	754	C	A	132	0.33	C	139	0.46	C	LowQual	intergenic_region				Y
AAQM03000830	814	C	T	160	0.18	C	175	0.2	C	LowQual	intergenic_region				Y
AAQM03000830	815	A	G	159	0.18	A	177	0.2	A	LowQual	intergenic_region				Y
AAQM03000830	839	G	A	180	0.22	G	192	0.21	G	LowQual	intergenic_region				Y
AAQM03000830	878	T	C	175	0.24	T	215	0.23	T	LowQual	intergenic_region				Y
AAQM03000830	973	C	G	189	0.5	C	221	0.52	C	LowQual	intergenic_region				Y
AAQM03000830	1001	A	C	186	0.22	A	207	0.21	A	LowQual	intergenic_region				Y
AAQM03000830	1004	T	G	188	0.21	T	205	0.22	T	LowQual	intergenic_region				Y
AAQM03000830	1038	G	T	189	0.23	G	194	0.22	G	LowQual	intergenic_region				Y
AAQM03000830	1096	A	G	181	0.22	A	191	0.27	A	LowQual	intergenic_region				Y
AAQM03000830	1108	T	C	179	0.25	T	184	0.26	T	LowQual	intergenic_region				Y
AAQM03000830	1110	T	C	174	0.22	T	184	0.22	T	LowQual	intergenic_region				Y
AAQM03000830	1111	T	C	176	0.22	T	185	0.22	T	LowQual	intergenic_region				Y
AAQM03000830	1171	C	G	189	0.23	C	203	0.23	C	LowQual	intergenic_region				Y
AAQM03000830	1314	C	T	212	0.51	C	219	0.46	C	LowQual	intergenic_region				Y
AAQM03000830	1393	C	T	184	0.29	C	196	0.23	C	LowQual	intergenic_region				Y
AAQM03000830	1476	G	A	143	0.33	G	139	0.35	G	LowQual	intergenic_region				Y
AAQM03000830	2586	G	T	22	0.86	T	26	0.96	T	LowQual	intergenic_region				Y
AAQM03000831	2836	C	A	51	0.92	A	53	1	A	LowQual	intergenic_region				Y
AAQM03000831	2870	G	C	44	0.9	C	48	0.93	C	LowQual	intergenic_region				Y
AAQM03000831	2897	C	T	41	0.9	T	44	0.9	T	LowQual	intergenic_region				Y
AAQM03000831	3073	C	G	35	0.94	G	26	0.92	G	LowQual	intergenic_region				Y
AAQM03000831	3076	G	T	35	0.94	T	25	0.88	T	LowQual	intergenic_region				Y
AAQM03000831	3079	C	T	34	0.94	T	24	0.91	T	LowQual	intergenic_region				Y
AAQM03000836	353	G	C	78	0.39	G	95	0.38	G	LowQual	intergenic_region				Y
AAQM03000836	1714	G	A	61	0.75	G	68	0.75	G	LowQual	intergenic_region				Y
AAQM03000836	1738	T	C	60	0.85	C	64	0.79	T	LowQual	intergenic_region				N
AAQM03000836	4817	A	G	54	1	G	50	1	G	LowQual	intergenic_region				Y
AAQM03000836	9007	T	C	23	1	C	35	1	C	PASS	intergenic_region				Y
AAQM03000836	9054	C	G	20	1	G	28	1	G	LowQual	intergenic_region				Y
AAQM03000836	9060	G	A	20	1	A	26	1	A	LowQual	intergenic_region				Y
AAQM03000836	9070	G	A	20	1	A	24	1	A	LowQual	intergenic_region				Y
AAQM03000836	9071	G	A	20	1	A	24	1	A	LowQual	intergenic_region				Y
AAQM03000842	1146	G	T	106	0.45	G	109	0.42	G	LowQual	intergenic_region				Y
AAQM03000839	1163	A	G	32	0.87	G	21	0.95	G	LowQual	intergenic_region				Y
AAQM03000839	1164	C	A	32	0.87	A	21	0.95	A	LowQual	intergenic_region				Y
AAQM03000840	714	T	G	57	0.28	T	96	0.48	T	LowQual	intergenic_region				Y
AAQM03000840	750	G	T	62	0.33	G	99	0.49	G	LowQual	intergenic_region				Y
AAQM03000840	797	T	G	75	0.65	T	105	0.47	T	LowQual	intergenic_region				Y
AAQM03000840	810	G	A	78	0.65	G	104	0.45	G	LowQual	intergenic_region				Y
AAQM03000840	906	G	A	74	0.25	G	73	0.43	G	LowQual	intergenic_region				Y
AAQM03000840	912	C	G	72	0.23	C	72	0.38	C	LowQual	intergenic_region				Y
AAQM03000840	919	T	C	69	0.24	T	69	0.4	T	LowQual	intergenic_region				Y
AAQM03000852	1347	C	T	40	0	C	31	0.22	C	LowQual	intergenic_region				Y
AAQM03000843	1814	A	G	22	0.54	A	14	0.78	A	LowQual	intergenic_region				Y
AAQM03000843	1841	A	G	15	0.46	A	7	0.57	A	LowQual	intergenic_region				Y
AAQM03000844	940	G	A	134	0.26	G	153	0.38	G	LowQual	intergenic_region				Y
AAQM03000844	989	G	T	136	0.34	G	157	0.38	G	LowQual	intergenic_region				Y
AAQM03000846	1674	A	G	328	0.5	A	351	0.5	A	LowQual	intergenic_region				Y
AAQM03000846	1678	T	G	329	0.5	T	346	0.5	T	LowQual	intergenic_region				Y
AAQM03000847	763	A	T	305	0.68	A	339	0.71	A	LowQual	intergenic_region				Y
AAQM03000847	813	A	C	432	0.66	A	474	0.63	A	LowQual	intergenic_region				Y
AAQM03000847	1095	A	T	313	0.82	T	365	0.86	T	LowQual	intergenic_region				Y
AAQM03000847	1103	G	T	318	0.63	G	349	0.67	G	LowQual	intergenic_region				Y
AAQM03000847	1274	C	G	181	0.33	C	212	0.36	C	LowQual	intergenic_region				Y
AAQM03000847	1459	A	G	206	0.75	A	206	0.7	A	LowQual	intergenic_region				Y
AAQM03000847	1630	T	A	200	0.54	T	214	0.48	T	LowQual	intergenic_region				Y
AAQM03000847	1635	A	T	202	0.53	A	212	0.48	A	LowQual	intergenic_region				Y
AAQM03000848	1054	T	C	87	0.54	T	109	0.55	T	LowQual	intergenic_region				Y
AAQM03000848	1132	C	G	94	0.43	C	103	0.35	C	LowQual	intergenic_region				Y
AAQM03000848	1267	A	C	97	0.43	A	116	0.48	A	LowQual	intergenic_region				Y
AAQM03000848	1487	G	A	96	0.53	G	134	0.47	G	LowQual	intergenic_region				Y
AAQM03000848	1492	T	G	99	0.5	T	134	0.46	T	LowQual	intergenic_region				Y
AAQM03000848	1660	T	C	77	0.41	T	98	0.41	T	LowQual	intergenic_region				Y
AAQM03000848	1881	G	C	18	0.61	G	26	0.57	G	LowQual	intergenic_region				Y
AAQM03000848	1923	C	A	2	1	A	5	0.6	C	LowQual	intergenic_region				N
AAQM03000851	843	T	C	103	0.59	T	107	0.53	T	LowQual	intergenic_region				Y
AAQM03000851	1299	C	A	103	0.56	C	117	0.5	C	LowQual	intergenic_region				Y
AAQM03000851	1340	C	G	121	0.42	C	139	0.44	C	LowQual	intergenic_region				Y
AAQM03000851	1374	T	C	130	0.34	T	147	0.36	T	LowQual	intergenic_region				Y
AAQM03000851	1749	A	C	119	0.45	A	116	0.37	A	LowQual	intergenic_region				Y
AAQM03000851	2012	C	T	102	0.5	C	102	0.42	C	LowQual	intergenic_region				Y
AAQM03000851	2362	A	G	91	0.49	A	122	0.49	A	LowQual	intergenic_region				Y
AAQM03000860	14	T	C	3	1	C	1	1	C	LowQual	intergenic_region				Y
AAQM03000860	634	A	G	50	0.88	G	53	0.96	G	LowQual	intergenic_region				Y
AAQM03000860	713	T	G	50	0.76	T	45	0.86	G	LowQual	intergenic_region				N
AAQM03000860	814	C	A	48	0.77	C	36	0.91	A	LowQual	intergenic_region				N
AAQM03000860	5063	T	C	42	0.97	C	63	1	C	LowQual	intergenic_region				Y
AAQM03000853	557	A	G	57	0.8	G	43	0.86	G	LowQual	intergenic_region				Y
AAQM03000853	938	A	G	95	0.62	A	94	0.57	A	LowQual	intergenic_region				Y
AAQM03000853	980	G	T	91	0.53	G	95	0.49	G	LowQual	intergenic_region				Y
AAQM03000854	869	A	G	52	0.17	A	47	0.19	A	LowQual	intergenic_region				Y
AAQM03000854	948	G	C	56	0.25	G	49	0.3	G	LowQual	intergenic_region				Y
AAQM03000857	1230	G	T	81	0.41	G	93	0.52	G	LowQual	intergenic_region				Y
AAQM03000858	1064	G	A	174	0.48	G	176	0.42	G	LowQual	intergenic_region				Y
AAQM03000858	1840	G	T	81	0.46	G	79	0.48	G	LowQual	intergenic_region				Y
AAQM03000858	2185	T	C	102	0.5	T	104	0.49	T	LowQual	intergenic_region				Y
AAQM03000858	2211	A	G	108	0.47	A	95	0.51	A	LowQual	intergenic_region				Y
AAQM03000858	3285	T	G	113	0.45	T	148	0.45	T	LowQual	intergenic_region				Y
AAQM03000858	3614	T	A	120	0.4	T	101	0.41	T	LowQual	intergenic_region				Y
AAQM03000858	3912	A	C	112	0.55	A	108	0.59	A	LowQual	intergenic_region				Y
AAQM03000858	4149	A	C	110	0.54	A	116	0.44	A	LowQual	intergenic_region				Y
AAQM03000858	4602	A	T	94	0.54	A	116	0.5	A	LowQual	intergenic_region				Y
AAQM03000858	4616	T	A	94	0.47	T	119	0.47	T	LowQual	intergenic_region				Y
AAQM03000858	4661	C	T	108	0.48	C	115	0.51	C	LowQual	intergenic_region				Y
AAQM03000858	4664	G	T	107	0.49	G	113	0.48	G	LowQual	intergenic_region				Y
AAQM03000858	4684	T	C	111	0.46	T	114	0.48	T	LowQual	intergenic_region				Y
AAQM03000859	535	T	G	62	0.51	T	69	0.46	T	LowQual	intergenic_region				Y
AAQM03000859	557	G	T	59	0.44	G	61	0.44	G	LowQual	intergenic_region				Y
AAQM03000859	613	T	G	63	0.41	T	48	0.35	T	LowQual	intergenic_region				Y
AAQM03000859	639	C	T	63	0.34	C	44	0.27	C	LowQual	intergenic_region				Y
AAQM03000861	2895	C	G	39	1	G	38	1	G	LowQual	intergenic_region				Y
AAQM03000862	1184	C	A	114	0.44	C	141	0.46	C	LowQual	intergenic_region				Y
AAQM03000862	1305	G	T	114	0.56	G	129	0.46	G	LowQual	intergenic_region				Y
AAQM03000862	1919	C	G	121	0.58	C	102	0.56	C	LowQual	intergenic_region				Y
AAQM03000862	2375	G	T	111	0.45	G	108	0.5	G	LowQual	intergenic_region				Y
AAQM03000862	3023	T	C	88	0.51	T	122	0.45	T	LowQual	intergenic_region				Y
AAQM03000862	4154	C	A	44	0.15	C	50	0.26	C	LowQual	intergenic_region				Y
AAQM03000863	622	G	A	124	0.35	G	132	0.32	G	LowQual	intergenic_region				Y
AAQM03000863	641	C	T	125	0.39	C	134	0.31	C	LowQual	intergenic_region				Y
AAQM03000863	785	C	T	214	0.35	C	227	0.36	C	LowQual	intergenic_region				Y
AAQM03000863	822	G	C	243	0.28	G	268	0.33	G	LowQual	intergenic_region				Y
AAQM03000863	824	C	T	245	0.28	C	269	0.34	C	LowQual	intergenic_region				Y
AAQM03000863	973	A	C	301	0.29	A	312	0.33	A	LowQual	intergenic_region				Y
AAQM03000863	1003	T	A	316	0.35	T	323	0.28	T	LowQual	intergenic_region				Y
AAQM03000863	1108	T	C	318	0.18	T	322	0.16	T	LowQual	intergenic_region				Y
AAQM03000863	1183	C	T	282	0.46	C	320	0.45	C	LowQual	intergenic_region				Y
AAQM03000863	1450	G	A	170	0.41	G	181	0.48	G	LowQual	intergenic_region				Y
AAQM03000864	873	T	C	86	0.54	T	107	0.5	T	LowQual	intergenic_region				Y
AAQM03000864	1037	C	G	103	0.55	C	112	0.58	C	LowQual	intergenic_region				Y
AAQM03000864	1518	G	A	79	0.21	G	82	0.28	G	LowQual	intergenic_region				Y
AAQM03000864	1674	G	A	67	0.19	G	67	0.22	G	LowQual	intergenic_region				Y
AAQM03000864	1695	T	C	62	0.22	T	61	0.24	T	LowQual	intergenic_region				Y
AAQM03000864	1755	A	C	53	0.28	A	73	0.41	A	LowQual	intergenic_region				Y
AAQM03000864	1778	G	A	55	0.29	G	73	0.47	G	LowQual	intergenic_region				Y
AAQM03000864	1812	G	A	64	0.56	G	83	0.44	G	LowQual	intergenic_region				Y
AAQM03000864	1852	A	G	74	0.48	A	87	0.39	A	LowQual	intergenic_region				Y
AAQM03000864	1943	A	T	87	0.49	A	96	0.53	A	LowQual	intergenic_region				Y
AAQM03000864	2004	G	A	89	0.48	G	88	0.54	G	LowQual	intergenic_region				Y
AAQM03000864	2286	A	T	67	0.47	A	90	0.43	A	LowQual	intergenic_region				Y
AAQM03000864	2566	A	G	78	0.48	A	106	0.5	A	LowQual	intergenic_region				Y
AAQM03000864	3159	A	G	88	0.45	A	74	0.5	A	LowQual	intergenic_region				Y
AAQM03000864	3207	G	A	93	0.53	G	85	0.45	G	LowQual	intergenic_region				Y
AAQM03000866	977	A	G	28	0.82	G	18	0.83	G	LowQual	intergenic_region				Y
AAQM03000866	1584	A	G	85	0.49	A	77	0.58	A	LowQual	intergenic_region				Y
AAQM03000866	2071	C	A	100	0.56	C	115	0.54	C	LowQual	intergenic_region				Y
AAQM03000866	2192	A	T	87	0.49	A	100	0.6	A	LowQual	intergenic_region				Y
AAQM03000866	2295	T	C	63	0.49	T	69	0.57	T	LowQual	intergenic_region				Y
AAQM03000867	811	C	G	248	0.34	C	285	0.4	C	LowQual	intergenic_region				Y
AAQM03000867	870	A	C	327	0.48	A	333	0.51	A	LowQual	intergenic_region				Y
AAQM03000870	506	G	A	56	0.41	G	58	0.58	G	LowQual	intergenic_region				Y
AAQM03000871	2249	T	G	80	0.6	T	82	0.6	T	LowQual	intergenic_region				Y
AAQM03000871	2257	T	G	80	0.58	T	79	0.58	T	LowQual	intergenic_region				Y
AAQM03000871	2439	C	T	89	0.51	C	106	0.53	C	LowQual	intergenic_region				Y
AAQM03000871	3028	G	T	30	0.4	G	29	0.58	G	LowQual	intergenic_region				Y
AAQM03000874	1230	A	T	36	0.8	T	48	0.81	T	LowQual	intergenic_region				Y
AAQM03000874	1430	C	T	46	0.65	C	36	0.75	C	LowQual	intergenic_region				Y
AAQM03000875	1689	T	C	93	0.64	T	87	0.63	T	LowQual	intergenic_region				Y
AAQM03000875	1713	C	T	92	0.59	C	90	0.6	C	LowQual	intergenic_region				Y
AAQM03000875	1862	A	G	91	0.3	A	79	0.44	A	LowQual	intergenic_region				Y
AAQM03000875	2008	C	A	70	0.48	C	63	0.47	C	LowQual	intergenic_region				Y
AAQM03000875	2076	G	A	70	0.38	G	67	0.47	G	LowQual	intergenic_region				Y
AAQM03000875	2135	A	G	84	0.55	A	75	0.44	A	LowQual	intergenic_region				Y
AAQM03000881	3598	G	A	94	0.54	G	95	0.65	G	LowQual	intergenic_region				Y
AAQM03000881	3670	G	C	98	0.52	G	109	0.54	G	LowQual	intergenic_region				Y
AAQM03000881	3973	T	G	59	0.23	T	72	0.27	T	LowQual	intergenic_region				Y
AAQM03000881	5014	G	C	131	0.63	G	140	0.63	G	LowQual	intergenic_region				Y
AAQM03000881	5029	G	A	129	0.65	G	143	0.62	G	LowQual	intergenic_region				Y
AAQM03000881	5094	G	A	117	0.63	G	115	0.63	G	LowQual	intergenic_region				Y
AAQM03000884	3207	A	G	76	0.52	A	66	0.59	A	LowQual	intergenic_region				Y
AAQM03000885	3512	C	T	48	0.97	T	37	0.97	T	LowQual	intergenic_region				Y
AAQM03000886	586	G	T	86	0.38	G	90	0.4	G	LowQual	intergenic_region				Y
AAQM03000886	664	C	G	97	0.43	C	102	0.42	C	LowQual	intergenic_region				Y
AAQM03000886	818	T	C	140	0.32	T	157	0.21	T	LowQual	intergenic_region				Y
AAQM03000886	822	A	G	145	0.22	A	159	0.22	A	LowQual	intergenic_region				Y
AAQM03000886	860	A	C	162	0.24	A	180	0.26	A	LowQual	intergenic_region				Y
AAQM03000886	884	A	T	168	0.23	A	180	0.31	A	LowQual	intergenic_region				Y
AAQM03000886	957	C	G	156	0.21	C	157	0.18	C	LowQual	intergenic_region				Y
[truncated: 4,844 more rows]

## Sheet: 7X3
Alt Allele Freq	0.8
CHROMOSOME	POSITION	REFERENCE	VARIANT	PARENT_COVERAGE	PARENT_ALLELE_FREQ	PARENT_ALLELE	7X3_COVERAGE	7X3_ALLELE_FREQ	7X3_ALLELE	QUAL_FILTER	MUTATION_TYPE	MUTATION	GENE_ID	PRODUCT_NAME	PARENT = 7X3 ?
AAQM03000006	1293	C	A	131	0.37	C	136	0.35	C	LowQual	upstream_gene_variant	c.-1C>A	TGGT1_200230	microneme protein MIC17C	Y
AAQM03000006	1941	T	C	135	0.27	T	132	0.18	T	LowQual	missense_variant	p.Phe92Leu	TGGT1_200230	microneme protein MIC17C	Y
AAQM03000017	1579	T	G	76	0.48	T	97	0.54	T	LowQual	upstream_gene_variant	c.-1A>C	TGGT1_408330	toxoplasma gondii family D protein	Y
AAQM03000031	1778	C	T	276	0.3	C	244	0.28	C	LowQual	synonymous_variant	p.Gln26Gln	TGGT1_308090	rhoptry protein ROP5	Y
AAQM03000031	1790	C	T	281	0.25	C	248	0.24	C	LowQual	synonymous_variant	p.Ala22Ala	TGGT1_308090	rhoptry protein ROP5	Y
AAQM03000031	1841	G	A	295	0.31	G	292	0.27	G	LowQual	synonymous_variant	p.Leu5Leu	TGGT1_308090	rhoptry protein ROP5	Y
AAQM03000031	1860	G	C	300	0.58	G	304	0.54	G	LowQual	upstream_gene_variant	c.-1C>G	TGGT1_308090	rhoptry protein ROP5	Y
AAQM03000031	1928	G	A	289	0.48	G	306	0.52	G	LowQual	upstream_gene_variant	c.-1C>T	TGGT1_308090	rhoptry protein ROP5	Y
AAQM03000031	2049	C	T	233	0.41	C	241	0.42	C	LowQual	upstream_gene_variant	c.-1G>A	TGGT1_308090	rhoptry protein ROP5	Y
AAQM03000031	2224	T	C	166	0.35	T	144	0.43	T	LowQual	upstream_gene_variant	c.-1A>G	TGGT1_308090	rhoptry protein ROP5	Y
AAQM03000031	2240	G	C	160	0.36	G	139	0.43	G	LowQual	upstream_gene_variant	c.-1C>G	TGGT1_308090	rhoptry protein ROP5	Y
AAQM03000031	2241	C	T	160	0.36	C	139	0.43	C	LowQual	upstream_gene_variant	c.-1G>A	TGGT1_308090	rhoptry protein ROP5	Y
AAQM03000031	2250	A	T	161	0.37	A	142	0.42	A	LowQual	upstream_gene_variant	c.-1T>A	TGGT1_308090	rhoptry protein ROP5	Y
AAQM03000031	2307	C	T	155	0.38	C	132	0.4	C	LowQual	upstream_gene_variant	c.-1G>A	TGGT1_308090	rhoptry protein ROP5	Y
AAQM03000041	1491	G	A	91	0.31	G	79	0.45	G	LowQual	intergenic_region		TGGT1_217951	hypothetical protein	Y
AAQM03000041	1509	C	T	96	0.37	C	85	0.44	C	LowQual	intergenic_region		TGGT1_217951	hypothetical protein	Y
AAQM03000041	1782	G	T	111	0.45	G	100	0.47	G	LowQual	intergenic_region		TGGT1_217951	hypothetical protein	Y
AAQM03000041	1841	A	G	129	0.53	A	90	0.42	A	LowQual	intergenic_region		TGGT1_217951	hypothetical protein	Y
AAQM03000041	2473	A	G	106	0.52	A	90	0.51	A	LowQual	downstream_gene_variant	c.*420T>C	TGGT1_217951	hypothetical protein	Y
AAQM03000041	2480	G	C	103	0.52	G	90	0.5	G	LowQual	downstream_gene_variant	c.*420C>G	TGGT1_217951	hypothetical protein	Y
AAQM03000041	2488	G	A	104	0.5	G	90	0.51	G	LowQual	downstream_gene_variant	c.*420C>T	TGGT1_217951	hypothetical protein	Y
AAQM03000041	2617	A	C	95	0.55	A	103	0.47	A	LowQual	downstream_gene_variant	c.*420T>G	TGGT1_217951	hypothetical protein	Y
AAQM03000041	2639	G	A	100	0.53	G	103	0.48	G	LowQual	downstream_gene_variant	c.*420C>T	TGGT1_217951	hypothetical protein	Y
AAQM03000041	3534	T	G	82	0.54	T	93	0.5	T	LowQual	missense_variant	p.Asn119Thr	TGGT1_217951	hypothetical protein	Y
AAQM03000041	3542	T	G	86	0.52	T	92	0.5	T	LowQual	missense_variant	p.Gln116His	TGGT1_217951	hypothetical protein	Y
AAQM03000041	3550	T	C	85	0.52	T	88	0.52	T	LowQual	missense_variant	p.Thr114Ala	TGGT1_217951	hypothetical protein	Y
AAQM03000041	3618	C	T	74	0.41	C	67	0.5	C	LowQual	missense_variant	p.Ser91Asn	TGGT1_217951	hypothetical protein	Y
AAQM03000041	3623	C	T	72	0.4	C	70	0.48	C	LowQual	synonymous_variant	p.Thr89Thr	TGGT1_217951	hypothetical protein	Y
AAQM03000041	3654	T	A	65	0.4	T	60	0.4	T	LowQual	missense_variant	p.Glu79Val	TGGT1_217951	hypothetical protein	Y
AAQM03000041	3731	A	G	55	0.23	A	45	0.24	A	LowQual	synonymous_variant	p.Asn53Asn	TGGT1_217951	hypothetical protein	Y
AAQM03000041	3790	C	T	62	0.14	C	46	0.15	C	LowQual	missense_variant	p.Glu34Lys	TGGT1_217951	hypothetical protein	Y
AAQM03000042	64	C	T	8	1	T	23	0.86	T	LowQual	intergenic_region		TGGT1_408560	hypothetical protein	Y
AAQM03000042	69	C	T	9	1	T	27	0.88	T	LowQual	intergenic_region		TGGT1_408560	hypothetical protein	Y
AAQM03000042	100	T	A	13	1	A	30	0.86	A	LowQual	intergenic_region		TGGT1_408560	hypothetical protein	Y
AAQM03000042	710	G	T	95	0.44	G	78	0.43	G	LowQual	intergenic_region		TGGT1_408560	hypothetical protein	Y
AAQM03000042	1103	A	C	92	0.43	A	84	0.54	A	LowQual	intergenic_region		TGGT1_408560	hypothetical protein	Y
AAQM03000042	1219	A	G	81	0.38	A	92	0.43	A	LowQual	intergenic_region		TGGT1_408560	hypothetical protein	Y
AAQM03000042	1236	G	A	83	0.33	G	95	0.43	G	LowQual	upstream_gene_variant	c.-1G>A	TGGT1_408560	hypothetical protein	Y
AAQM03000042	1253	T	C	82	0.31	T	105	0.42	T	LowQual	upstream_gene_variant	c.-1T>C	TGGT1_408560	hypothetical protein	Y
AAQM03000042	1264	C	G	78	0.34	C	100	0.43	C	LowQual	upstream_gene_variant	c.-1C>G	TGGT1_408560	hypothetical protein	Y
AAQM03000042	1288	T	C	83	0.34	T	98	0.37	T	LowQual	upstream_gene_variant	c.-1T>C	TGGT1_408560	hypothetical protein	Y
AAQM03000042	1299	C	T	78	0.35	C	97	0.39	C	LowQual	upstream_gene_variant	c.-1C>T	TGGT1_408560	hypothetical protein	Y
AAQM03000042	1321	T	G	90	0.36	T	100	0.42	T	LowQual	upstream_gene_variant	c.-1T>G	TGGT1_408560	hypothetical protein	Y
AAQM03000042	1329	C	T	89	0.39	C	95	0.38	C	LowQual	upstream_gene_variant	c.-1C>T	TGGT1_408560	hypothetical protein	Y
AAQM03000042	1422	C	T	108	0.41	C	102	0.45	C	LowQual	upstream_gene_variant	c.-1C>T	TGGT1_408560	hypothetical protein	Y
AAQM03000042	1477	A	T	92	1	T	100	1	T	LowQual	upstream_gene_variant	c.-1A>T	TGGT1_408560	hypothetical protein	Y
AAQM03000042	1672	A	C	97	0.41	A	91	0.4	A	LowQual	upstream_gene_variant	c.-1A>C	TGGT1_408560	hypothetical protein	Y
AAQM03000048	691	C	G	63	0.36	C	70	0.21	C	LowQual	intron_variant	c.100-568C>G	TGGT1_245770B	hypothetical protein	Y
AAQM03000048	761	G	A	84	0.47	G	82	0.4	G	LowQual	intron_variant	c.100-498G>A	TGGT1_245770B	hypothetical protein	Y
AAQM03000048	764	G	A	85	0.47	G	81	0.41	G	LowQual	intron_variant	c.100-495G>A	TGGT1_245770B	hypothetical protein	Y
AAQM03000048	1075	A	G	95	0.47	A	95	0.37	A	LowQual	intron_variant	c.100-184A>G	TGGT1_245770B	hypothetical protein	Y
AAQM03000048	1176	A	G	52	0.36	A	61	0.27	A	LowQual	intron_variant	c.100-83A>G	TGGT1_245770B	hypothetical protein	Y
AAQM03000048	1218	C	T	41	0.36	C	41	0.26	C	LowQual	intron_variant	c.100-41C>T	TGGT1_245770B	hypothetical protein	Y
AAQM03000059	6064	C	T	91	0.54	C	99	0.36	C	LowQual	intron_variant	c.130-844G>A	TGGT1_408710	KRUF family protein	Y
AAQM03000059	6910	C	T	50	0.92	T	53	0.92	T	LowQual	intron_variant	c.129+23G>A	TGGT1_408710	KRUF family protein	Y
AAQM03000066	1731	G	A	89	0.31	G	98	0.26	G	LowQual	upstream_gene_variant	n.-1G>A	TGGT1_408810	tRNA-Ala	Y
AAQM03000066	1774	C	A	95	0.45	C	91	0.38	C	LowQual	upstream_gene_variant	n.-1C>A	TGGT1_408810	tRNA-Ala	Y
AAQM03000073	4140	C	T	40	0.8	T	38	0.78	C	LowQual	upstream_gene_variant	c.-1G>A	TGGT1_256650	hypothetical protein	N
AAQM03000074	729	T	C	55	0.16	T	44	0.2	T	LowQual	downstream_gene_variant	c.*2427A>G	TGGT1_329800	hypothetical protein	Y
AAQM03000074	1420	C	T	113	0.53	C	89	0.56	C	LowQual	downstream_gene_variant	c.*2427G>A	TGGT1_329800	hypothetical protein	Y
AAQM03000074	1428	T	C	110	0.54	T	89	0.56	T	LowQual	downstream_gene_variant	c.*2427A>G	TGGT1_329800	hypothetical protein	Y
AAQM03000074	1510	C	T	113	0.53	C	104	0.52	C	LowQual	downstream_gene_variant	c.*2427G>A	TGGT1_329800	hypothetical protein	Y
AAQM03000074	1894	C	T	101	0.48	C	104	0.43	C	LowQual	missense_variant	p.Val747Ile	TGGT1_329800	hypothetical protein	Y
AAQM03000074	1929	G	A	106	0.46	G	106	0.43	G	LowQual	missense_variant	p.Thr735Met	TGGT1_329800	hypothetical protein	Y
AAQM03000074	1930	T	C	106	0.47	T	106	0.43	T	LowQual	missense_variant	p.Thr735Ala	TGGT1_329800	hypothetical protein	Y
AAQM03000074	2013	T	C	114	0.5	T	109	0.44	T	LowQual	missense_variant	p.Asn707Ser	TGGT1_329800	hypothetical protein	Y
AAQM03000074	2106	G	T	114	0.56	G	105	0.44	G	LowQual	missense_variant	p.Pro676Gln	TGGT1_329800	hypothetical protein	Y
AAQM03000074	2220	A	G	114	0.48	A	99	0.46	A	LowQual	missense_variant	p.Met638Thr	TGGT1_329800	hypothetical protein	Y
AAQM03000074	2982	A	C	108	0.55	A	91	0.5	A	LowQual	synonymous_variant	p.Pro571Pro	TGGT1_329800	hypothetical protein	Y
AAQM03000074	2984	G	T	109	0.55	G	91	0.5	G	LowQual	missense_variant	p.Pro571Thr	TGGT1_329800	hypothetical protein	Y
AAQM03000074	3330	G	A	118	0.48	G	101	0.47	G	LowQual	synonymous_variant	p.Ser542Ser	TGGT1_329800	hypothetical protein	Y
AAQM03000074	3473	G	C	108	0.54	G	85	0.5	G	LowQual	missense_variant	p.Arg495Gly	TGGT1_329800	hypothetical protein	Y
AAQM03000074	3514	C	T	124	0.57	C	110	0.54	C	LowQual	missense_variant	p.Ser481Asn	TGGT1_329800	hypothetical protein	Y
AAQM03000074	3546	T	G	131	0.59	T	117	0.58	T	LowQual	synonymous_variant	p.Ala470Ala	TGGT1_329800	hypothetical protein	Y
AAQM03000074	3769	G	C	104	0.51	G	122	0.6	G	LowQual	intron_variant	c.1354+98C>G	TGGT1_329800	hypothetical protein	Y
AAQM03000074	3773	T	A	102	0.5	T	122	0.61	T	LowQual	intron_variant	c.1354+94A>T	TGGT1_329800	hypothetical protein	Y
AAQM03000074	3781	A	G	107	0.52	A	119	0.63	A	LowQual	intron_variant	c.1354+86T>C	TGGT1_329800	hypothetical protein	Y
AAQM03000074	4339	T	C	92	0.57	T	93	0.44	T	LowQual	intron_variant	c.1021+125A>G	TGGT1_329800	hypothetical protein	Y
AAQM03000074	4700	C	T	66	0.5	C	97	0.43	C	LowQual	missense_variant	p.Ser262Asn	TGGT1_329800	hypothetical protein	Y
AAQM03000074	4731	A	C	60	0.46	A	94	0.41	A	LowQual	missense_variant	p.Ser252Ala	TGGT1_329800	hypothetical protein	Y
AAQM03000074	4732	T	G	60	0.46	T	95	0.41	T	LowQual	synonymous_variant	p.Ala251Ala	TGGT1_329800	hypothetical protein	Y
AAQM03000074	5180	C	T	88	0.47	C	83	0.46	C	LowQual	intron_variant	c.697+107G>A	TGGT1_329800	hypothetical protein	Y
AAQM03000074	5189	A	C	85	0.47	A	82	0.46	A	LowQual	intron_variant	c.697+98T>G	TGGT1_329800	hypothetical protein	Y
AAQM03000074	5242	C	T	79	0.51	C	71	0.43	C	LowQual	intron_variant	c.697+45G>A	TGGT1_329800	hypothetical protein	Y
AAQM03000074	5308	A	G	72	0.48	A	78	0.48	A	LowQual	missense_variant	p.Tyr226His	TGGT1_329800	hypothetical protein	Y
AAQM03000074	5313	G	A	76	0.47	G	78	0.47	G	LowQual	missense_variant	p.Thr224Ile	TGGT1_329800	hypothetical protein	Y
AAQM03000074	5358	T	G	87	0.44	T	85	0.48	T	LowQual	missense_variant	p.Lys209Thr	TGGT1_329800	hypothetical protein	Y
AAQM03000074	5591	A	G	110	0.55	A	100	0.5	A	LowQual	intron_variant	c.601+43T>C	TGGT1_329800	hypothetical protein	Y
AAQM03000074	5769	C	T	103	0.48	C	100	0.48	C	LowQual	missense_variant	p.Glu156Lys	TGGT1_329800	hypothetical protein	Y
AAQM03000074	5905	C	T	115	0.53	C	110	0.48	C	LowQual	synonymous_variant	p.Gly110Gly	TGGT1_329800	hypothetical protein	Y
AAQM03000074	5960	T	C	110	0.44	T	107	0.51	T	LowQual	missense_variant	p.Lys92Arg	TGGT1_329800	hypothetical protein	Y
AAQM03000074	5994	T	G	102	0.41	T	106	0.47	T	LowQual	missense_variant	p.Thr81Pro	TGGT1_329800	hypothetical protein	Y
AAQM03000074	6125	C	T	112	0.42	C	86	0.44	C	LowQual	missense_variant	p.Arg37His	TGGT1_329800	hypothetical protein	Y
AAQM03000074	6170	G	T	89	0.32	G	68	0.38	G	LowQual	missense_variant	p.Thr22Lys	TGGT1_329800	hypothetical protein	Y
AAQM03000074	6243	T	C	61	0.24	T	41	0.17	T	LowQual	upstream_gene_variant	c.-1A>G	TGGT1_329800	hypothetical protein	Y
AAQM03000074	6257	A	C	55	0.2	A	38	0.13	A	LowQual	upstream_gene_variant	c.-1T>G	TGGT1_329800	hypothetical protein	Y
AAQM03000088	574	C	A	53	0.2	C	49	0.16	C	LowQual	intergenic_region		TGGT1_329710	SAG-related sequence SRS26I	Y
AAQM03000088	649	G	C	72	0.36	G	72	0.34	G	LowQual	intergenic_region		TGGT1_329710	SAG-related sequence SRS26I	Y
AAQM03000088	664	G	A	77	0.41	G	76	0.4	G	LowQual	intergenic_region		TGGT1_329710	SAG-related sequence SRS26I	Y
AAQM03000088	1396	A	G	100	0.52	A	97	0.47	A	LowQual	intergenic_region		TGGT1_329710	SAG-related sequence SRS26I	Y
AAQM03000088	1709	T	G	104	0.5	T	105	0.49	T	LowQual	intergenic_region		TGGT1_329710	SAG-related sequence SRS26I	Y
AAQM03000088	2132	T	C	92	0.51	T	87	0.45	T	LowQual	downstream_gene_variant	c.*1464A>G	TGGT1_329710	SAG-related sequence SRS26I	Y
AAQM03000088	2463	A	G	21	0.47	A	39	0.41	A	LowQual	downstream_gene_variant	c.*1464T>C	TGGT1_329710	SAG-related sequence SRS26I	Y
AAQM03000088	2466	G	T	22	0.5	G	43	0.41	G	LowQual	downstream_gene_variant	c.*1464C>A	TGGT1_329710	SAG-related sequence SRS26I	Y
AAQM03000088	3840	T	C	101	0.5	T	77	0.61	T	LowQual	missense_variant	p.Asp133Gly	TGGT1_329710	SAG-related sequence SRS26I	Y
AAQM03000088	4035	T	C	86	0.5	T	80	0.46	T	LowQual	missense_variant	p.Asn68Ser	TGGT1_329710	SAG-related sequence SRS26I	Y
AAQM03000088	4054	G	C	85	0.51	G	78	0.44	G	LowQual	missense_variant	p.Gln62Glu	TGGT1_329710	SAG-related sequence SRS26I	Y
AAQM03000088	4065	T	C	84	0.46	T	74	0.41	T	LowQual	missense_variant	p.Glu58Gly	TGGT1_329710	SAG-related sequence SRS26I	Y
AAQM03000088	4068	C	G	83	0.46	C	75	0.41	C	LowQual	missense_variant	p.Arg57Thr	TGGT1_329710	SAG-related sequence SRS26I	Y
AAQM03000088	4116	A	C	82	0.45	A	86	0.51	A	LowQual	missense_variant	p.Val41Gly	TGGT1_329710	SAG-related sequence SRS26I	Y
AAQM03000088	4126	T	C	82	0.58	T	84	0.48	T	LowQual	missense_variant	p.Ser38Gly	TGGT1_329710	SAG-related sequence SRS26I	Y
AAQM03000088	4278	A	G	99	0.52	A	90	0.45	A	LowQual	upstream_gene_variant	c.-1T>C	TGGT1_329710	SAG-related sequence SRS26I	Y
AAQM03000088	4406	C	T	74	0.32	C	74	0.31	C	LowQual	upstream_gene_variant	c.-1G>A	TGGT1_329710	SAG-related sequence SRS26I	Y
AAQM03000088	4407	A	G	74	0.32	A	73	0.31	A	LowQual	upstream_gene_variant	c.-1T>C	TGGT1_329710	SAG-related sequence SRS26I	Y
AAQM03000089	2148	T	C	69	0.31	T	81	0.24	T	LowQual	missense_variant	p.Ser309Gly	TGGT1_408950	SAG-related sequence protein SRS26A	Y
AAQM03000115	997	G	C	265	0.38	G	260	0.39	G	LowQual	intron_variant	c.62-83C>G	TGGT1_409120	putative vacuolar type H+-ATPase proteolipid subunit	Y
AAQM03000132	808	A	G	47	0.14	A	45	0.2	A	LowQual	synonymous_variant	p.Phe1517Phe	TGGT1_409330	putative polyketide synthase	Y
AAQM03000132	811	C	T	49	0.14	C	45	0.2	C	LowQual	synonymous_variant	p.Ser1516Ser	TGGT1_409330	putative polyketide synthase	Y
AAQM03000132	813	A	T	50	0.14	A	45	0.2	A	LowQual	missense_variant	p.Ser1516Thr	TGGT1_409330	putative polyketide synthase	Y
AAQM03000132	814	A	G	50	0.14	A	45	0.2	A	LowQual	synonymous_variant	p.Tyr1515Tyr	TGGT1_409330	putative polyketide synthase	Y
AAQM03000132	815	T	A	50	0.14	T	45	0.2	T	LowQual	missense_variant	p.Tyr1515Phe	TGGT1_409330	putative polyketide synthase	Y
AAQM03000132	1281	T	C	146	0.34	T	150	0.28	T	LowQual	missense_variant	p.Thr1360Ala	TGGT1_409330	putative polyketide synthase	Y
AAQM03000132	3571	T	C	155	0.35	T	157	0.31	T	LowQual	synonymous_variant	p.Pro596Pro	TGGT1_409330	putative polyketide synthase	Y
AAQM03000132	3667	C	T	176	0.34	C	165	0.36	C	LowQual	synonymous_variant	p.Pro564Pro	TGGT1_409330	putative polyketide synthase	Y
AAQM03000132	4311	C	T	128	0.32	C	125	0.28	C	LowQual	intron_variant	c.1059-11G>A	TGGT1_409330	putative polyketide synthase	Y
AAQM03000132	4629	G	T	140	0.36	G	144	0.36	G	LowQual	missense_variant	p.Pro291Thr	TGGT1_409330	putative polyketide synthase	Y
AAQM03000137	1314	G	C	10	1	C	8	0.87	C	LowQual	intergenic_region		TGGT1_280070B	hypothetical protein	Y
AAQM03000137	1327	C	A	12	0.91	A	8	0.87	A	LowQual	intergenic_region		TGGT1_280070B	hypothetical protein	Y
AAQM03000137	1330	G	C	12	0.91	C	8	0.87	C	LowQual	intergenic_region		TGGT1_280070B	hypothetical protein	Y
AAQM03000137	1333	A	G	13	0.92	G	9	0.88	G	LowQual	intergenic_region		TGGT1_280070B	hypothetical protein	Y
AAQM03000137	1340	A	G	15	0.93	G	10	0.9	G	LowQual	intergenic_region		TGGT1_280070B	hypothetical protein	Y
AAQM03000141	4160	A	G	57	0.8	G	29	0.82	G	LowQual	upstream_gene_variant	c.-1A>G	TGGT1_409380	hypothetical protein	Y
AAQM03000141	4199	G	A	48	0.77	G	34	0.88	A	LowQual	upstream_gene_variant	c.-1G>A	TGGT1_409380	hypothetical protein	N
AAQM03000164	1	A	G	2	1	G	4	1	G	LowQual;SnpGap	upstream_gene_variant	c.-1A>G	TGGT1_409520	hypothetical protein	Y
AAQM03000164	3	G	A	4	0.75	G	5	0.4	G	LowQual;SnpGap	upstream_gene_variant	c.-1G>A	TGGT1_409520	hypothetical protein	Y
AAQM03000164	4	A	G	4	0	A	5	0.2	A	LowQual;SnpGap	upstream_gene_variant	c.-1A>G	TGGT1_409520	hypothetical protein	Y
AAQM03000170	1034	A	G	70	0.24	A	75	0.22	A	LowQual	synonymous_variant	p.Gln311Gln	TGGT1_322110	hypothetical protein	Y
AAQM03000170	1071	T	C	76	0.31	T	85	0.32	T	LowQual	stop_lost&splice_region_variant	p.Ter324Glnext*?	TGGT1_322110	hypothetical protein	Y
AAQM03000170	1108	A	T	81	0.65	A	90	0.55	A	LowQual	missense_variant	p.Glu5Val	TGGT1_409590	putative transmembrane protein	Y
AAQM03000170	1194	A	G	109	0.46	A	113	0.51	A	LowQual	missense_variant	p.Arg34Gly	TGGT1_409590	putative transmembrane protein	Y
AAQM03000170	1649	T	A	89	0.44	T	98	0.43	T	LowQual	downstream_gene_variant	c.*972T>A	TGGT1_322110	hypothetical protein	Y
AAQM03000170	3241	G	A	102	0.41	G	91	0.49	G	LowQual	upstream_gene_variant	c.-1C>T	TGGT1_322120	hypothetical protein	Y
AAQM03000170	3433	C	A	94	0.55	C	107	0.43	C	LowQual	upstream_gene_variant	c.-1G>T	TGGT1_322120	hypothetical protein	Y
AAQM03000170	5141	T	C	87	0.49	T	72	0.47	T	LowQual	upstream_gene_variant	c.-1A>G	TGGT1_322130	hypothetical protein	Y
AAQM03000170	5687	A	G	76	0.42	A	88	0.59	A	LowQual	intergenic_region		TGGT1_322130-TGGT1_409600		Y
AAQM03000170	5723	C	G	78	0.53	C	77	0.44	C	LowQual	intergenic_region		TGGT1_322130-TGGT1_409600		Y
AAQM03000170	5925	C	T	83	0.51	C	65	0.49	C	LowQual	intergenic_region		TGGT1_322130-TGGT1_409600		Y
AAQM03000170	5970	T	G	88	0.47	T	71	0.53	T	LowQual	intergenic_region		TGGT1_322130-TGGT1_409600		Y
AAQM03000170	7354	C	G	79	0.49	C	86	0.46	C	LowQual	missense_variant	p.Ala156Pro	TGGT1_409600	rhoptry kinase family protein	Y
AAQM03000170	7374	A	T	76	0.46	A	81	0.44	A	LowQual	missense_variant	p.Met149Lys	TGGT1_409600	rhoptry kinase family protein	Y
AAQM03000170	7392	C	A	70	0.45	C	69	0.42	C	LowQual	missense_variant	p.Trp143Leu	TGGT1_409600	rhoptry kinase family protein	Y
AAQM03000170	7398	A	G	70	0.45	A	62	0.41	A	LowQual	missense_variant	p.Val141Ala	TGGT1_409600	rhoptry kinase family protein	Y
AAQM03000170	7404	G	A	71	0.45	G	61	0.4	G	LowQual	missense_variant	p.Pro139Leu	TGGT1_409600	rhoptry kinase family protein	Y
AAQM03000170	7424	A	G	64	0.35	A	59	0.38	A	LowQual	synonymous_variant	p.Phe132Phe	TGGT1_409600	rhoptry kinase family protein	Y
AAQM03000170	7427	T	A	64	0.35	T	59	0.38	T	LowQual	synonymous_variant	p.Ser131Ser	TGGT1_409600	rhoptry kinase family protein	Y
AAQM03000170	7459	C	A	51	0.33	C	54	0.37	C	LowQual	missense_variant	p.Val121Leu	TGGT1_409600	rhoptry kinase family protein	Y
AAQM03000170	7466	G	C	50	0.36	G	54	0.33	G	LowQual	missense_variant	p.Ile118Met	TGGT1_409600	rhoptry kinase family protein	Y
AAQM03000170	7530	T	G	49	0.24	T	34	0.2	T	LowQual	missense_variant	p.Tyr97Ser	TGGT1_409600	rhoptry kinase family protein	Y
AAQM03000170	7561	C	T	38	0.21	C	28	0.1	C	LowQual	missense_variant	p.Ala87Thr	TGGT1_409600	rhoptry kinase family protein	Y
AAQM03000170	7571	C	T	37	0.21	C	27	0.07	C	LowQual	synonymous_variant	p.Arg83Arg	TGGT1_409600	rhoptry kinase family protein	Y
AAQM03000170	7572	C	T	37	0.21	C	27	0.07	C	LowQual	missense_variant	p.Arg83Gln	TGGT1_409600	rhoptry kinase family protein	Y
AAQM03000170	7578	T	C	33	0.21	T	25	0.08	T	LowQual	missense_variant	p.Glu81Gly	TGGT1_409600	rhoptry kinase family protein	Y
AAQM03000170	7579	C	T	33	0.21	C	25	0.08	C	LowQual	missense_variant	p.Glu81Lys	TGGT1_409600	rhoptry kinase family protein	Y
AAQM03000199	846	G	A	87	0.51	G	101	0.53	G	LowQual	upstream_gene_variant	c.-1G>A	TGGT1_363030	rhoptry protein ROP8	Y
AAQM03000203	2352	T	C	70	0.41	T	73	0.41	T	LowQual	missense_variant	p.Ser31Pro	TGGT1_360840	SAG-related sequence protein SRS48E	Y
AAQM03000203	2403	G	A	64	0.29	G	65	0.36	G	LowQual	missense_variant	p.Ala48Thr	TGGT1_360840	SAG-related sequence protein SRS48E	Y
AAQM03000203	2405	A	G	63	0.3	A	64	0.37	A	LowQual	synonymous_variant	p.Ala48Ala	TGGT1_360840	SAG-related sequence protein SRS48E	Y
AAQM03000203	2411	A	G	66	0.28	A	67	0.34	A	LowQual	synonymous_variant	p.Lys50Lys	TGGT1_360840	SAG-related sequence protein SRS48E	Y
AAQM03000203	2412	G	A	64	0.29	G	66	0.34	G	LowQual	missense_variant	p.Glu51Lys	TGGT1_360840	SAG-related sequence protein SRS48E	Y
AAQM03000203	2414	G	A	64	0.29	G	67	0.34	G	LowQual	synonymous_variant	p.Glu51Glu	TGGT1_360840	SAG-related sequence protein SRS48E	Y
AAQM03000203	2417	C	T	66	0.28	C	68	0.35	C	LowQual	synonymous_variant	p.Asn52Asn	TGGT1_360840	SAG-related sequence protein SRS48E	Y
AAQM03000203	2441	G	C	67	0.22	G	58	0.32	G	LowQual	synonymous_variant	p.Leu60Leu	TGGT1_360840	SAG-related sequence protein SRS48E	Y
AAQM03000203	2452	G	A	66	0.19	G	58	0.27	G	LowQual	missense_variant	p.Ser64Asn	TGGT1_360840	SAG-related sequence protein SRS48E	Y
AAQM03000203	2456	C	G	67	0.19	C	59	0.28	C	LowQual	missense_variant	p.Asp65Glu	TGGT1_360840	SAG-related sequence protein SRS48E	Y
AAQM03000203	2459	A	G	66	0.18	A	57	0.28	A	LowQual	synonymous_variant	p.Ser66Ser	TGGT1_360840	SAG-related sequence protein SRS48E	Y
AAQM03000203	2463	C	G	66	0.16	C	54	0.27	C	LowQual	missense_variant	p.Gln68Glu	TGGT1_360840	SAG-related sequence protein SRS48E	Y
AAQM03000203	2465	G	C	67	0.16	G	55	0.27	G	LowQual	missense_variant	p.Gln68His	TGGT1_360840	SAG-related sequence protein SRS48E	Y
AAQM03000204	782	A	C	157	0.59	A	187	0.54	A	LowQual	intergenic_region		TGGT1_409860	SAG-related sequence protein SRS48Q	Y
AAQM03000204	933	A	G	199	0.57	A	209	0.55	A	LowQual	upstream_gene_variant	c.-1A>G	TGGT1_409860	SAG-related sequence protein SRS48Q	Y
AAQM03000204	1204	A	G	202	0.49	A	193	0.41	A	LowQual	upstream_gene_variant	c.-1A>G	TGGT1_409860	SAG-related sequence protein SRS48Q	Y
AAQM03000204	1233	G	T	195	0.4	G	217	0.47	G	LowQual	upstream_gene_variant	c.-1G>T	TGGT1_409860	SAG-related sequence protein SRS48Q	Y
AAQM03000204	1293	T	C	209	0.39	T	223	0.34	T	LowQual	upstream_gene_variant	c.-1T>C	TGGT1_409860	SAG-related sequence protein SRS48Q	Y
AAQM03000204	1377	G	A	208	0.5	G	209	0.49	G	LowQual	upstream_gene_variant	c.-1G>A	TGGT1_409860	SAG-related sequence protein SRS48Q	Y
AAQM03000204	1538	T	G	162	0.58	T	164	0.45	T	LowQual	upstream_gene_variant	c.-1T>G	TGGT1_409860	SAG-related sequence protein SRS48Q	Y
AAQM03000204	1558	C	T	145	0.54	C	157	0.42	C	LowQual	upstream_gene_variant	c.-1C>T	TGGT1_409860	SAG-related sequence protein SRS48Q	Y
AAQM03000204	1595	T	A	123	0.54	T	136	0.44	T	LowQual	upstream_gene_variant	c.-1T>A	TGGT1_409860	SAG-related sequence protein SRS48Q	Y
AAQM03000204	1597	A	G	123	0.53	A	136	0.44	A	LowQual	upstream_gene_variant	c.-1A>G	TGGT1_409860	SAG-related sequence protein SRS48Q	Y
AAQM03000204	1639	C	T	108	0.5	C	104	0.33	C	LowQual	upstream_gene_variant	c.-1C>T	TGGT1_409860	SAG-related sequence protein SRS48Q	Y
AAQM03000204	1645	A	T	100	0.44	A	91	0.25	A	LowQual	upstream_gene_variant	c.-1A>T	TGGT1_409860	SAG-related sequence protein SRS48Q	Y
AAQM03000204	3233	A	C	46	0.89	C	45	0.91	C	LowQual	intron_variant	c.1234+168A>C	TGGT1_409860	SAG-related sequence protein SRS48Q	Y
AAQM03000204	3238	G	T	45	0.86	T	44	0.9	T	LowQual	intron_variant	c.1234+173G>T	TGGT1_409860	SAG-related sequence protein SRS48Q	Y
AAQM03000204	3249	C	T	46	0.82	T	42	0.9	T	LowQual	intron_variant	c.1234+184C>T	TGGT1_409860	SAG-related sequence protein SRS48Q	Y
AAQM03000204	3265	A	T	47	0.76	A	40	0.9	T	LowQual	intron_variant	c.1234+200A>T	TGGT1_409860	SAG-related sequence protein SRS48Q	N
AAQM03000204	3303	A	G,T	46	0.65	A	39	0.79	A	LowQual	intron_variant	c.1234+238A>G	TGGT1_409860	SAG-related sequence protein SRS48Q	Y
AAQM03000204	3473	C	A	45	0.75	C	48	0.83	A	LowQual;SnpGap	intron_variant	c.1235-104C>A	TGGT1_409860	SAG-related sequence protein SRS48Q	N
AAQM03000205	3017	C	T	37	1	T	29	0.96	T	LowQual	missense_variant	p.Ser166Phe	TGGT1_409870	SAG-related sequence protein SRS48K	Y
AAQM03000205	3020	C	T	37	1	T	29	0.96	T	LowQual	missense_variant	p.Pro167Leu	TGGT1_409870	SAG-related sequence protein SRS48K	Y
AAQM03000205	5022	A	G	7	0.85	G	5	1	G	LowQual	downstream_gene_variant	c.*1764A>G	TGGT1_409870	SAG-related sequence protein SRS48K	Y
AAQM03000207	1209	A	G	81	0.35	A	62	0.41	A	LowQual	intron_variant	c.450+272A>G	TGGT1_301890	Toxoplasma gondii family B protein	Y
AAQM03000207	7176	T	C	97	0.46	T	92	0.45	T	LowQual	intergenic_region				Y
AAQM03000207	7219	A	C	112	0.46	A	108	0.48	A	LowQual	intergenic_region				Y
AAQM03000207	7232	A	G	111	0.45	A	111	0.47	A	LowQual	intergenic_region				Y
AAQM03000215	499	A	G	111	0.38	A	96	0.48	A	LowQual	downstream_gene_variant	c.*1857T>C	TGGT1_409990	hypothetical protein	Y
AAQM03000215	510	T	C	109	0.49	T	99	0.52	T	LowQual	downstream_gene_variant	c.*1857A>G	TGGT1_409990	hypothetical protein	Y
AAQM03000215	635	T	G	98	0.48	T	99	0.54	T	LowQual	intron_variant	c.1841-14A>C	TGGT1_409990	hypothetical protein	Y
AAQM03000229	179	A	G	51	0.64	A	85	0.63	A	LowQual	missense_variant	p.Gln40Arg	TGGT1_410060	putative proteophosphoglycan ppg4, related protein	Y
AAQM03000229	483	A	G	90	0.84	G	97	0.75	A	LowQual	synonymous_variant	p.Glu141Glu	TGGT1_410060	putative proteophosphoglycan ppg4, related protein	N
AAQM03000229	1251	T	C	209	0.65	T	267	0.56	T	LowQual	synonymous_variant	p.Asp397Asp	TGGT1_410060	putative proteophosphoglycan ppg4, related protein	Y
AAQM03000229	1334	G	A	158	0.76	G	207	0.82	A	LowQual	missense_variant	p.Gly425Glu	TGGT1_410060	putative proteophosphoglycan ppg4, related protein	N
AAQM03000229	1412	C	A	122	0.72	C	139	0.8	A	LowQual	missense_variant	p.Thr451Lys	TGGT1_410060	putative proteophosphoglycan ppg4, related protein	N
AAQM03000229	1442	A	G	125	0.56	A	167	0.56	A	LowQual	missense_variant	p.Lys461Arg	TGGT1_410060	putative proteophosphoglycan ppg4, related protein	Y
AAQM03000229	1611	T	G	321	0.65	T	395	0.6	T	LowQual	missense_variant	p.Asp517Glu	TGGT1_410060	putative proteophosphoglycan ppg4, related protein	Y
AAQM03000229	1917	C	G	55	0.63	C	63	0.61	C	LowQual	downstream_gene_variant	c.*1771C>G	TGGT1_410060	putative proteophosphoglycan ppg4, related protein	Y
AAQM03000229	1918	A	G	52	0.76	A	61	0.7	A	LowQual	downstream_gene_variant	c.*1771A>G	TGGT1_410060	putative proteophosphoglycan ppg4, related protein	Y
AAQM03000229	1920	G	A	54	0.68	G	60	0.66	G	LowQual	downstream_gene_variant	c.*1771G>A	TGGT1_410060	putative proteophosphoglycan ppg4, related protein	Y
AAQM03000229	1935	A	G	39	0.76	A	41	0.73	A	LowQual	downstream_gene_variant	c.*1771A>G	TGGT1_410060	putative proteophosphoglycan ppg4, related protein	Y
AAQM03000229	1952	A	T	13	0.61	A	18	0.5	A	LowQual	downstream_gene_variant	c.*1771A>T	TGGT1_410060	putative proteophosphoglycan ppg4, related protein	Y
AAQM03000229	1954	C	G	12	0.66	C	17	0.52	C	LowQual	downstream_gene_variant	c.*1771C>G	TGGT1_410060	putative proteophosphoglycan ppg4, related protein	Y
AAQM03000229	1955	T	C	11	0.81	C	17	0.52	T	LowQual	downstream_gene_variant	c.*1771T>C	TGGT1_410060	putative proteophosphoglycan ppg4, related protein	N
AAQM03000233	706	G	A	56	0.17	G	61	0.03	G	LowQual	downstream_gene_variant	c.*918C>T	TGGT1_410090	hypothetical protein	Y
AAQM03000233	815	C	A	77	0.62	C	75	0.74	C	LowQual	downstream_gene_variant	c.*918G>T	TGGT1_410090	hypothetical protein	Y
AAQM03000233	1017	G	A	92	0.54	G	97	0.44	G	LowQual	downstream_gene_variant	c.*918C>T	TGGT1_410090	hypothetical protein	Y
AAQM03000233	1312	A	G	80	0.51	A	79	0.49	A	LowQual	downstream_gene_variant	c.*918T>C	TGGT1_410090	hypothetical protein	Y
AAQM03000233	1814	T	C	45	0.48	T	43	0.46	T	LowQual	intron_variant	c.527-20A>G	TGGT1_410090	hypothetical protein	Y
AAQM03000233	1815	T	A	45	0.48	T	43	0.46	T	LowQual	intron_variant	c.527-21A>T	TGGT1_410090	hypothetical protein	Y
AAQM03000233	1819	G	A	45	0.48	G	45	0.44	G	LowQual	intron_variant	c.527-25C>T	TGGT1_410090	hypothetical protein	Y
AAQM03000249	1	C	G	0	0	C	6	0.83	G	SnpGap	intergenic_region		TGGT1_410220	putative transmembrane protein	N
AAQM03000249	2	C	A	0	0	C	6	0.66	C	SnpGap	intergenic_region		TGGT1_410220	putative transmembrane protein	Y
AAQM03000249	4	G	T	1	0	G	8	0.75	G	LowQual;SnpGap	intergenic_region		TGGT1_410220	putative transmembrane protein	Y
AAQM03000249	1864	T	A	69	0.56	T	68	0.41	T	LowQual	intron_variant	c.438+128A>T	TGGT1_410220	putative transmembrane protein	Y
AAQM03000249	1884	C	T	73	0.36	C	69	0.5	C	LowQual	intron_variant	c.438+108G>A	TGGT1_410220	putative transmembrane protein	Y
AAQM03000249	1886	A	G	73	0.36	A	70	0.51	A	LowQual	intron_variant	c.438+106T>C	TGGT1_410220	putative transmembrane protein	Y
AAQM03000249	2073	C	T	99	0.54	C	94	0.57	C	LowQual	synonymous_variant	p.Thr119Thr	TGGT1_410220	putative transmembrane protein	Y
AAQM03000249	2589	C	T	73	0.39	C	57	0.45	C	LowQual	intron_variant	c.127+196G>A	TGGT1_410220	putative transmembrane protein	Y
AAQM03000261	1490	A	G	199	0.16	A	229	0.18	A	LowQual	upstream_gene_variant	c.-1A>G	TGGT1_298590	hypothetical protein	Y
AAQM03000261	1756	C	T	218	0.24	C	217	0.16	C	LowQual	upstream_gene_variant	c.-1C>T	TGGT1_298590	hypothetical protein	Y
AAQM03000261	1777	C	T	222	0.23	C	220	0.18	C	LowQual	upstream_gene_variant	c.-1C>T	TGGT1_298590	hypothetical protein	Y
AAQM03000261	1945	T	C	191	0.19	T	214	0.18	T	LowQual	upstream_gene_variant	c.-1T>C	TGGT1_298590	hypothetical protein	Y
AAQM03000261	1968	C	G	178	0.65	C	216	0.64	C	LowQual	upstream_gene_variant	c.-1C>G	TGGT1_298590	hypothetical protein	Y
AAQM03000261	2237	G	C	205	0.34	G	242	0.34	G	LowQual	upstream_gene_variant	c.-1G>C	TGGT1_298590	hypothetical protein	Y
AAQM03000272	1853	G	T	229	0.17	G	250	0.15	G	LowQual	intergenic_region		TGGT1_223150	START domain-containing protein	Y
AAQM03000272	1947	G	T	185	0.3	G	202	0.38	G	LowQual	intergenic_region		TGGT1_223150	START domain-containing protein	Y
AAQM03000272	2159	C	A	234	0.23	C	241	0.15	C	LowQual	intergenic_region		TGGT1_223150	START domain-containing protein	Y
AAQM03000272	3019	T	C	278	0.2	T	269	0.2	T	LowQual	downstream_gene_variant	c.*1275A>G	TGGT1_223150	START domain-containing protein	Y
AAQM03000272	3193	C	T	251	0.18	C	269	0.2	C	LowQual	downstream_gene_variant	c.*1275G>A	TGGT1_223150	START domain-containing protein	Y
AAQM03000272	3389	T	C	241	0.41	T	278	0.36	T	LowQual	downstream_gene_variant	c.*1275A>G	TGGT1_223150	START domain-containing protein	Y
AAQM03000272	3468	G	A	234	0.23	G	240	0.23	G	LowQual	downstream_gene_variant	c.*1275C>T	TGGT1_223150	START domain-containing protein	Y
AAQM03000272	3686	T	C	225	0.39	T	231	0.38	T	LowQual	intron_variant	c.1165-94A>G	TGGT1_223150	START domain-containing protein	Y
AAQM03000272	3688	C	T	226	0.38	C	226	0.39	C	LowQual	intron_variant	c.1165-96G>A	TGGT1_223150	START domain-containing protein	Y
AAQM03000272	3690	C	G	229	0.38	C	225	0.39	C	LowQual	intron_variant	c.1165-98G>C	TGGT1_223150	START domain-containing protein	Y
AAQM03000272	3931	G	A	269	0.4	G	288	0.41	G	LowQual	missense_variant	p.Ser356Phe	TGGT1_223150	START domain-containing protein	Y
AAQM03000272	3997	T	C	273	0.18	T	281	0.16	T	LowQual	missense_variant	p.His334Arg	TGGT1_223150	START domain-containing protein	Y
AAQM03000272	4347	C	T	233	0.18	C	242	0.2	C	LowQual	intron_variant	c.987+72G>A	TGGT1_223150	START domain-containing protein	Y
AAQM03000272	4429	C	T	204	0.2	C	232	0.18	C	LowQual	missense_variant	p.Cys326Tyr	TGGT1_223150	START domain-containing protein	Y
AAQM03000272	4435	T	A	207	0.19	T	237	0.17	T	LowQual	missense_variant	p.His324Leu	TGGT1_223150	START domain-containing protein	Y
AAQM03000272	5454	G	C	260	0.21	G	286	0.19	G	LowQual	intron_variant	c.618+178C>G	TGGT1_223150	START domain-containing protein	Y
AAQM03000272	5576	G	A	259	0.21	G	298	0.16	G	LowQual	intron_variant	c.618+56C>T	TGGT1_223150	START domain-containing protein	Y
AAQM03000272	6666	T	C	250	0.19	T	247	0.19	T	LowQual	synonymous_variant	p.Ser73Ser	TGGT1_223150	START domain-containing protein	Y
AAQM03000272	6886	T	C	211	0.19	T	239	0.19	T	LowQual	intron_variant	c.145-146A>G	TGGT1_223150	START domain-containing protein	Y
AAQM03000272	6913	A	G	200	0.17	A	241	0.18	A	LowQual	intron_variant	c.145-173T>C	TGGT1_223150	START domain-containing protein	Y
AAQM03000281	575	T	C	14	0.5	T	14	0.35	T	LowQual	intergenic_region		TGGT1_318130A	Toxoplasma gondii family E protein	Y
AAQM03000281	582	G	C	17	0.47	G	15	0.6	G	LowQual	intergenic_region		TGGT1_318130A	Toxoplasma gondii family E protein	Y
AAQM03000281	688	T	C	43	0.41	T	44	0.61	T	LowQual	intergenic_region		TGGT1_318130A	Toxoplasma gondii family E protein	Y
AAQM03000281	768	G	T	70	0.52	G	87	0.51	G	LowQual	intergenic_region		TGGT1_318130A	Toxoplasma gondii family E protein	Y
AAQM03000281	811	G	A	90	0.56	G	94	0.52	G	LowQual	intergenic_region		TGGT1_318130A	Toxoplasma gondii family E protein	Y
AAQM03000281	828	A	G	94	0.54	A	99	0.51	A	LowQual	intergenic_region		TGGT1_318130A	Toxoplasma gondii family E protein	Y
AAQM03000281	832	A	G	95	0.55	A	103	0.5	A	LowQual	intergenic_region		TGGT1_318130A	Toxoplasma gondii family E protein	Y
AAQM03000281	1164	G	A	98	0.52	G	83	0.42	G	LowQual	upstream_gene_variant	c.-1G>A	TGGT1_318130A	Toxoplasma gondii family E protein	Y
AAQM03000281	1437	A	C	91	0.45	A	107	0.44	A	LowQual	upstream_gene_variant	c.-1A>C	TGGT1_318130A	Toxoplasma gondii family E protein	Y
AAQM03000281	1445	A	G	96	0.46	A	108	0.45	A	LowQual	upstream_gene_variant	c.-1A>G	TGGT1_318130A	Toxoplasma gondii family E protein	Y
AAQM03000281	2319	T	G	65	0.4	T	72	0.36	T	LowQual	missense_variant	p.Val134Gly	TGGT1_318130A	Toxoplasma gondii family E protein	Y
AAQM03000281	2320	G	A	64	0.4	G	71	0.36	G	LowQual	synonymous_variant	p.Val134Val	TGGT1_318130A	Toxoplasma gondii family E protein	Y
AAQM03000281	2323	C	A	64	0.4	C	71	0.36	C	LowQual	missense_variant	p.Asn135Lys	TGGT1_318130A	Toxoplasma gondii family E protein	Y
AAQM03000281	2324	C	G	64	0.4	C	71	0.36	C	LowQual	missense_variant	p.Arg136Gly	TGGT1_318130A	Toxoplasma gondii family E protein	Y
AAQM03000281	2341	A	C	66	0.39	A	64	0.35	A	LowQual	synonymous_variant	p.Pro141Pro	TGGT1_318130A	Toxoplasma gondii family E protein	Y
AAQM03000281	2358	T	C	69	0.34	T	59	0.33	T	LowQual	missense_variant	p.Leu147Ser	TGGT1_318130A	Toxoplasma gondii family E protein	Y
AAQM03000293	163	C	T	58	0.34	C	53	0.37	C	LowQual	upstream_gene_variant	c.-1C>T	TGGT1_410480	hypothetical protein	Y
AAQM03000293	575	C	T	133	0.51	C	156	0.53	C	LowQual	upstream_gene_variant	c.-1C>T	TGGT1_410480	hypothetical protein	Y
AAQM03000293	641	T	G	131	0.35	T	163	0.34	T	LowQual	upstream_gene_variant	c.-1T>G	TGGT1_410480	hypothetical protein	Y
AAQM03000293	691	A	T	122	0.45	A	138	0.39	A	LowQual	upstream_gene_variant	c.-1A>T	TGGT1_410480	hypothetical protein	Y
AAQM03000293	920	A	C	234	0.34	A	230	0.39	A	LowQual	upstream_gene_variant	c.-1A>C	TGGT1_410480	hypothetical protein	Y
AAQM03000293	1001	T	A	232	0.17	T	220	0.2	T	LowQual	upstream_gene_variant	c.-1T>A	TGGT1_410480	hypothetical protein	Y
AAQM03000293	1101	G	A	192	0.41	G	201	0.48	G	LowQual	start_lost	p.Met1?	TGGT1_410480	hypothetical protein	Y
AAQM03000293	1713	G	A	245	0.37	G	256	0.32	G	LowQual	downstream_gene_variant	c.*444G>A	TGGT1_410480	hypothetical protein	Y
AAQM03000293	2011	T	C	159	0.5	T	165	0.44	T	LowQual	downstream_gene_variant	c.*444T>C	TGGT1_410480	hypothetical protein	Y
AAQM03000293	2033	T	C	134	0.52	T	153	0.45	T	LowQual	downstream_gene_variant	c.*444T>C	TGGT1_410480	hypothetical protein	Y
AAQM03000293	2042	G	C	135	0.53	G	151	0.43	G	LowQual	downstream_gene_variant	c.*444G>C	TGGT1_410480	hypothetical protein	Y
AAQM03000302	735	G	T	142	0.47	G	171	0.47	G	LowQual	missense_variant	p.Pro110Thr	TGGT1_410590	cAMP-dependent protein kinase	Y
AAQM03000302	984	C	T	144	0.77	C	155	0.71	C	LowQual	missense_variant	p.Ala27Thr	TGGT1_410590	cAMP-dependent protein kinase	Y
AAQM03000302	1001	A	G	137	0.77	A	147	0.68	A	LowQual	missense_variant	p.Leu21Pro	TGGT1_410590	cAMP-dependent protein kinase	Y
AAQM03000302	1593	G	A	184	0.48	G	170	0.5	G	LowQual	upstream_gene_variant	c.-1C>T	TGGT1_410590	cAMP-dependent protein kinase	Y
AAQM03000302	1819	G	A	182	0.44	G	177	0.48	G	LowQual	upstream_gene_variant	c.-1C>T	TGGT1_410590	cAMP-dependent protein kinase	Y
AAQM03000302	2594	G	A	184	0.54	G	200	0.48	G	LowQual	intergenic_region				Y
AAQM03000302	3124	T	G	201	0.28	T	190	0.29	T	LowQual	intergenic_region				Y
AAQM03000302	3305	G	A	199	0.49	G	207	0.46	G	LowQual	intergenic_region				Y
AAQM03000304	671	T	A	65	0.24	T	62	0.16	T	LowQual	downstream_gene_variant	c.*749A>T	TGGT1_410610	hypothetical protein	Y
AAQM03000304	732	G	A	80	0.32	G	84	0.28	G	LowQual	downstream_gene_variant	c.*749C>T	TGGT1_410610	hypothetical protein	Y
AAQM03000304	882	G	T	139	0.38	G	163	0.52	G	LowQual	downstream_gene_variant	c.*749C>A	TGGT1_410610	hypothetical protein	Y
AAQM03000304	905	C	T	139	0.66	C	174	0.59	C	LowQual	downstream_gene_variant	c.*749G>A	TGGT1_410610	hypothetical protein	Y
AAQM03000304	913	G	A	139	0.3	G	179	0.32	G	LowQual	downstream_gene_variant	c.*749C>T	TGGT1_410610	hypothetical protein	Y
AAQM03000304	1507	G	A	329	0.24	G	323	0.24	G	LowQual	intron_variant	c.714-74C>T	TGGT1_410610	hypothetical protein	Y
AAQM03000304	1509	A	G	335	0.24	A	324	0.24	A	LowQual	intron_variant	c.714-76T>C	TGGT1_410610	hypothetical protein	Y
AAQM03000304	1554	C	G	394	0.24	C	359	0.25	C	LowQual	intron_variant	c.714-121G>C	TGGT1_410610	hypothetical protein	Y
AAQM03000304	1603	A	G	445	0.24	A	375	0.25	A	LowQual	intron_variant	c.714-170T>C	TGGT1_410610	hypothetical protein	Y
AAQM03000304	1760	T	A	401	0.17	T	337	0.21	T	LowQual	intron_variant	c.714-327A>T	TGGT1_410610	hypothetical protein	Y
AAQM03000304	1780	A	G	395	0.16	A	317	0.2	A	LowQual	intron_variant	c.714-347T>C	TGGT1_410610	hypothetical protein	Y
AAQM03000304	1784	A	C	390	0.15	A	311	0.18	A	LowQual	intron_variant	c.714-351T>G	TGGT1_410610	hypothetical protein	Y
AAQM03000304	1859	A	G	353	0.75	A	291	0.76	A	LowQual	intron_variant	c.713+310T>C	TGGT1_410610	hypothetical protein	Y
AAQM03000304	2013	T	A	315	0.81	A	294	0.81	A	LowQual	intron_variant	c.713+156A>T	TGGT1_410610	hypothetical protein	Y
AAQM03000304	2201	T	G	387	0.61	T	342	0.66	T	LowQual	missense_variant	p.Gln227His	TGGT1_410610	hypothetical protein	Y
AAQM03000304	2482	C	T	371	0.23	C	365	0.22	C	LowQual	intron_variant	c.418-18G>A	TGGT1_410610	hypothetical protein	Y
AAQM03000315	1398	C	T	53	1	T	59	1	T	LowQual	upstream_gene_variant	c.-1C>T	TGGT1_410700	toxoplasma gondii family C protein	Y
AAQM03000315	1457	G	A	52	1	A	54	0.98	A	LowQual	upstream_gene_variant	c.-1G>A	TGGT1_410700	toxoplasma gondii family C protein	Y
AAQM03000330	634	G	A	79	0.5	G	60	0.48	G	LowQual	intergenic_region		TGGT1_274700	hypothetical protein	Y
AAQM03000330	767	A	C	115	0.26	A	94	0.3	A	LowQual	intergenic_region		TGGT1_274700	hypothetical protein	Y
AAQM03000330	942	A	G	204	0.16	A	216	0.21	A	LowQual	intergenic_region		TGGT1_274700	hypothetical protein	Y
AAQM03000330	950	C	A	208	0.17	C	218	0.22	C	LowQual	intergenic_region		TGGT1_274700	hypothetical protein	Y
AAQM03000330	1241	T	C	268	0.37	T	247	0.38	T	LowQual	intergenic_region		TGGT1_274700	hypothetical protein	Y
AAQM03000330	1338	T	C	243	0.17	T	223	0.2	T	LowQual	intergenic_region		TGGT1_274700	hypothetical protein	Y
AAQM03000330	1357	G	A	232	0.16	G	205	0.2	G	LowQual	intergenic_region		TGGT1_274700	hypothetical protein	Y
AAQM03000330	1397	C	T	220	0.15	C	213	0.21	C	LowQual	intergenic_region		TGGT1_274700	hypothetical protein	Y
AAQM03000330	1429	T	C	215	0.2	T	207	0.19	T	LowQual	intergenic_region		TGGT1_274700	hypothetical protein	Y
AAQM03000330	1549	A	G	207	0.39	A	160	0.42	A	LowQual	intergenic_region		TGGT1_274700	hypothetical protein	Y
AAQM03000330	1761	C	T	80	0.47	C	77	0.33	C	LowQual	intergenic_region		TGGT1_274700	hypothetical protein	Y
AAQM03000330	1762	A	G	80	0.47	A	77	0.33	A	LowQual	intergenic_region		TGGT1_274700	hypothetical protein	Y
AAQM03000330	1763	C	T	80	0.47	C	77	0.33	C	LowQual	intergenic_region		TGGT1_274700	hypothetical protein	Y
AAQM03000330	1765	G	A	80	0.47	G	76	0.34	G	LowQual	intergenic_region		TGGT1_274700	hypothetical protein	Y
AAQM03000330	1770	T	A	80	0.46	T	76	0.32	T	LowQual	intergenic_region		TGGT1_274700	hypothetical protein	Y
AAQM03000330	1771	G	T	82	0.45	G	76	0.32	G	LowQual	intergenic_region		TGGT1_274700	hypothetical protein	Y
AAQM03000330	1773	T	C	82	0.45	T	77	0.32	T	LowQual	intergenic_region		TGGT1_274700	hypothetical protein	Y
AAQM03000330	1779	C	G	80	0.42	C	76	0.32	C	LowQual	intergenic_region		TGGT1_274700	hypothetical protein	Y
AAQM03000330	1781	C	G	77	0.41	C	75	0.32	C	LowQual	intergenic_region		TGGT1_274700	hypothetical protein	Y
AAQM03000330	1785	G	A	72	0.38	G	71	0.28	G	LowQual	intergenic_region		TGGT1_274700	hypothetical protein	Y
AAQM03000330	1788	C	T	70	0.38	C	65	0.24	C	LowQual	intergenic_region		TGGT1_274700	hypothetical protein	Y
AAQM03000330	1791	A	G	66	0.37	A	67	0.22	A	LowQual	intergenic_region		TGGT1_274700	hypothetical protein	Y
AAQM03000330	13752	G	A	76	1	A	51	1	A	LowQual	intergenic_region		TGGT1_274700	hypothetical protein	Y
AAQM03000332	1754	A	T,G	31	0.93	T,G	22	0.86	T,G	LowQual	missense_variant	p.Asp384Val	TGGT1_301480A	hypothetical protein	Y
AAQM03000332	1759	G	C	25	0.72	G	22	0.68	G	LowQual	missense_variant	p.Ala386Pro	TGGT1_301480A	hypothetical protein	Y
AAQM03000332	1761	G	C	27	0.85	C	21	0.8	C	LowQual	synonymous_variant	p.Ala386Ala	TGGT1_301480A	hypothetical protein	Y
AAQM03000332	1762	G	C	27	0.66	G	23	0.65	G	LowQual	missense_variant	p.Ala387Pro	TGGT1_301480A	hypothetical protein	Y
AAQM03000332	1766	C	T	28	0.64	C	23	0.65	C	LowQual	missense_variant	p.Ser388Leu	TGGT1_301480A	hypothetical protein	Y
AAQM03000332	1767	G	T	28	0.64	G	23	0.65	G	LowQual	synonymous_variant	p.Ser388Ser	TGGT1_301480A	hypothetical protein	Y
AAQM03000332	1772	A	T,G,C	30	0.86	T,G,C	25	0.76	A	LowQual	missense_variant	p.Glu390Val	TGGT1_301480A	hypothetical protein	N
AAQM03000332	1784	T	C	28	0.57	T	26	0.61	T	LowQual	missense_variant	p.Leu394Pro	TGGT1_301480A	hypothetical protein	Y
AAQM03000332	1786	G	C	31	0.54	G	26	0.61	G	LowQual	missense_variant	p.Glu395Gln	TGGT1_301480A	hypothetical protein	Y
AAQM03000332	1793	G	A	30	0.76	G	24	0.75	G	LowQual	missense_variant	p.Gly397Glu	TGGT1_301480A	hypothetical protein	Y
AAQM03000332	1807	C	G	27	0.74	C	22	0.68	C	LowQual	missense_variant	p.Arg402Gly	TGGT1_301480A	hypothetical protein	Y
AAQM03000332	1837	T	G	16	0.87	G	16	0.81	G	LowQual	missense_variant	p.Ser412Ala	TGGT1_301480A	hypothetical protein	Y
AAQM03000332	1871	C	A	10	0.6	C	14	0.42	C	LowQual	missense_variant	p.Ala423Glu	TGGT1_301480A	hypothetical protein	Y
AAQM03000332	1881	T	A	12	0.16	T	12	0.25	T	LowQual	synonymous_variant	p.Gly426Gly	TGGT1_301480A	hypothetical protein	Y
AAQM03000332	1883	C	T	12	0.16	C	10	0.2	C	LowQual	missense_variant	p.Pro427Leu	TGGT1_301480A	hypothetical protein	Y
AAQM03000340	980	C	A	53	0.62	C	79	0.73	C	LowQual	intergenic_region		TGGT1_296340	hypothetical protein	Y
AAQM03000340	1252	A	G	52	0.94	G	52	0.96	G	LowQual	upstream_gene_variant	c.-1A>G	TGGT1_296340	hypothetical protein	Y
AAQM03000340	1643	G	A	131	0.34	G	120	0.34	G	LowQual	upstream_gene_variant	c.-1G>A	TGGT1_296340	hypothetical protein	Y
AAQM03000340	1647	A	C	134	0.34	A	125	0.34	A	LowQual	upstream_gene_variant	c.-1A>C	TGGT1_296340	hypothetical protein	Y
AAQM03000340	1693	A	G	141	0.58	A	143	0.53	A	LowQual	upstream_gene_variant	c.-1A>G	TGGT1_296340	hypothetical protein	Y
AAQM03000340	2788	A	C	43	0.9	C	32	0.9	C	LowQual	downstream_gene_variant	c.*579A>C	TGGT1_296340	hypothetical protein	Y
AAQM03000341	1	C	G	0	0	C	5	0.4	C	LowQual;SnpGap	upstream_gene_variant	c.-1C>G	TGGT1_220650	hypothetical protein	Y
AAQM03000341	2	A	G	3	0	A	6	0.33	A	LowQual;SnpGap	upstream_gene_variant	c.-1A>G	TGGT1_220650	hypothetical protein	Y
AAQM03000341	3	A	C	3	0	A	6	0.5	A	LowQual;SnpGap	upstream_gene_variant	c.-1A>C	TGGT1_220650	hypothetical protein	Y
AAQM03000341	4	G	C	3	0	G	6	0.66	G	LowQual;SnpGap	upstream_gene_variant	c.-1G>C	TGGT1_220650	hypothetical protein	Y
AAQM03000341	2809	A	T	53	0.47	A	45	0.42	A	LowQual	intron_variant	c.886+13A>T	TGGT1_220650	hypothetical protein	Y
AAQM03000355	4303	T	C	179	0.44	T	180	0.48	T	LowQual	downstream_gene_variant	c.*444T>C	TGGT1_410890	hypothetical protein	Y
AAQM03000359	1869	T	A	79	0.35	T	96	0.44	T	LowQual	downstream_gene_variant	c.*1038T>A	TGGT1_410900	toxoplasma gondii family A protein	Y
AAQM03000359	1870	C	T	77	0.36	C	96	0.44	C	LowQual	downstream_gene_variant	c.*1038C>T	TGGT1_410900	toxoplasma gondii family A protein	Y
AAQM03000359	1871	A	G	75	0.37	A	97	0.44	A	LowQual	downstream_gene_variant	c.*1038A>G	TGGT1_410900	toxoplasma gondii family A protein	Y
AAQM03000359	1966	G	T	147	0.24	G	148	0.35	G	LowQual	downstream_gene_variant	c.*1038G>T	TGGT1_410900	toxoplasma gondii family A protein	Y
AAQM03000359	2022	A	G	191	0.46	A	170	0.48	A	LowQual	downstream_gene_variant	c.*1038A>G	TGGT1_410900	toxoplasma gondii family A protein	Y
AAQM03000359	2065	G	C	227	0.73	G	218	0.71	G	LowQual	downstream_gene_variant	c.*1038G>C	TGGT1_410900	toxoplasma gondii family A protein	Y
AAQM03000359	2442	T	A	334	0.48	T	309	0.47	T	LowQual	intergenic_region				Y
AAQM03000359	2674	A	G	320	0.35	A	317	0.39	A	LowQual	intergenic_region				Y
AAQM03000359	2721	T	C	321	0.49	T	315	0.48	T	LowQual	intergenic_region				Y
AAQM03000359	2755	T	G	327	0.49	T	319	0.46	T	LowQual	intergenic_region				Y
AAQM03000367	569	A	G	94	0.48	A	108	0.59	A	LowQual	intron_variant	c.21+271A>G	TGGT1_365150	hypothetical protein	Y
AAQM03000367	602	G	A	110	0.56	G	110	0.6	G	LowQual	intron_variant	c.21+304G>A	TGGT1_365150	hypothetical protein	Y
AAQM03000367	1793	C	T	155	0.46	C	164	0.48	C	LowQual	downstream_gene_variant	c.*564C>T	TGGT1_365150	hypothetical protein	Y
AAQM03000367	1819	A	C	134	0.52	A	137	0.6	A	LowQual	downstream_gene_variant	c.*564A>C	TGGT1_365150	hypothetical protein	Y
AAQM03000369	1129	A	G	43	0.97	G	57	0.96	G	LowQual	intergenic_region		TGGT1_317820	hypothetical protein	Y
AAQM03000373	1072	C	T	47	0.57	C	57	0.7	C	LowQual	intron_variant	c.63+120G>A	TGGT1_244930B	hypothetical protein	Y
AAQM03000376	946	G	A	80	0.65	G	63	0.66	G	LowQual	upstream_gene_variant	c.-1C>T	TGGT1_300370	hypothetical protein	Y
AAQM03000376	1024	C	A	99	0.52	C	86	0.44	C	LowQual	upstream_gene_variant	c.-1G>T	TGGT1_300370	hypothetical protein	Y
AAQM03000376	1052	G	T	99	0.56	G	95	0.41	G	LowQual	upstream_gene_variant	c.-1C>A	TGGT1_300370	hypothetical protein	Y
AAQM03000376	1134	T	A	99	0.64	T	97	0.38	T	LowQual	upstream_gene_variant	c.-1A>T	TGGT1_300370	hypothetical protein	Y
AAQM03000376	1219	C	T	106	0.58	C	92	0.41	C	LowQual	upstream_gene_variant	c.-1G>A	TGGT1_300370	hypothetical protein	Y
AAQM03000377	793	C	T	43	1	T	60	0.96	T	LowQual	upstream_gene_variant	c.-1C>T	TGGT1_410930	hypothetical protein	Y
AAQM03000379	21	T	C	3	1	C	2	1	C	LowQual	upstream_gene_variant	c.-1T>C	TGGT1_410950	hypothetical protein	Y
AAQM03000379	40	T	C	6	1	C	6	1	C	LowQual	upstream_gene_variant	c.-1T>C	TGGT1_410950	hypothetical protein	Y
AAQM03000379	50	G	T	7	1	T	7	1	T	LowQual	upstream_gene_variant	c.-1G>T	TGGT1_410950	hypothetical protein	Y
AAQM03000380	3384	A	G	109	0.53	A	103	0.61	A	LowQual	missense_variant	p.Lys254Glu	TGGT1_410970	hypothetical protein	Y
AAQM03000380	3421	A	G	114	0.52	A	101	0.65	A	LowQual	missense_variant	p.His266Arg	TGGT1_410970	hypothetical protein	Y
AAQM03000382	1459	A	T	92	0.4	A	84	0.34	A	LowQual	missense_variant	p.Glu33Val	TGGT1_220060	hypothetical protein	Y
AAQM03000382	1480	G	T	87	0.42	G	79	0.31	G	LowQual	missense_variant	p.Gly40Val	TGGT1_220060	hypothetical protein	Y
AAQM03000383	1283	A	G	41	0.9	G	49	0.95	G	LowQual	downstream_gene_variant	c.*406A>G	TGGT1_220060B	hypothetical protein	Y
AAQM03000383	1288	G	C	41	0.95	C	48	0.97	C	LowQual	downstream_gene_variant	c.*406G>C	TGGT1_220060B	hypothetical protein	Y
AAQM03000385	1	C	T	4	0.5	C	1	0	C	LowQual;SnpGap	upstream_gene_variant	c.-1C>T	TGGT1_365020	cytochrome C family oxidase subunit III subfamily protein	Y
AAQM03000385	2	G	T	4	0.75	G	1	1	T	LowQual;SnpGap	upstream_gene_variant	c.-1G>T	TGGT1_365020	cytochrome C family oxidase subunit III subfamily protein	N
AAQM03000385	3	G	T	5	0.8	T	1	1	T	LowQual;SnpGap	upstream_gene_variant	c.-1G>T	TGGT1_365020	cytochrome C family oxidase subunit III subfamily protein	Y
AAQM03000385	107	C	A	1768	0.98	A	1768	0.98	A	LowQual	missense_variant	p.Leu20Met	TGGT1_365020	cytochrome C family oxidase subunit III subfamily protein	Y
AAQM03000385	119	G	A	1777	0.98	A	1775	0.98	A	LowQual	missense_variant	p.Val24Ile	TGGT1_365020	cytochrome C family oxidase subunit III subfamily protein	Y
AAQM03000385	178	G	A	1758	0.99	A	1760	0.99	A	LowQual	synonymous_variant	p.Val43Val	TGGT1_365020	cytochrome C family oxidase subunit III subfamily protein	Y
AAQM03000385	194	C	A	1663	0.99	A	1666	0.99	A	LowQual	missense_variant	p.Pro49Thr	TGGT1_365020	cytochrome C family oxidase subunit III subfamily protein	Y
AAQM03000385	207	G	A	1666	0.99	A	1681	0.99	A	LowQual	missense_variant	p.Gly53Asp	TGGT1_365020	cytochrome C family oxidase subunit III subfamily protein	Y
AAQM03000385	288	C	T	1709	0.98	T	1642	0.98	T	LowQual	missense_variant	p.Ala80Val	TGGT1_365020	cytochrome C family oxidase subunit III subfamily protein	Y
AAQM03000385	302	G	T	1705	0.97	T	1648	0.97	T	LowQual	missense_variant	p.Val85Leu	TGGT1_365020	cytochrome C family oxidase subunit III subfamily protein	Y
AAQM03000385	321	G	A	1705	0.97	A	1638	0.97	A	LowQual	missense_variant	p.Cys91Tyr	TGGT1_365020	cytochrome C family oxidase subunit III subfamily protein	Y
AAQM03000386	831	C	A	127	0.32	C	132	0.25	C	LowQual	intron_variant	c.1486+159G>T	TGGT1_287430	hypothetical protein	Y
AAQM03000386	832	T	C	128	0.32	T	132	0.25	T	LowQual	intron_variant	c.1486+158A>G	TGGT1_287430	hypothetical protein	Y
AAQM03000388	131	C	T,A	31	0.83	T,A	21	0.95	T,A	LowQual	upstream_gene_variant	c.-1C>T	TGGT1_360210	toxoplasma gondii family B protein	Y
AAQM03000388	227	C	T	46	0.89	T	43	0.93	T	LowQual	upstream_gene_variant	c.-1C>T	TGGT1_360210	toxoplasma gondii family B protein	Y
AAQM03000393	536	C	T	118	0.3	C	107	0.4	C	LowQual	downstream_gene_variant	c.*357G>A	TGGT1_410990	hypothetical protein	Y
AAQM03000393	809	T	C	258	0.49	T	230	0.56	T	LowQual	downstream_gene_variant	c.*357A>G	TGGT1_410990	hypothetical protein	Y
AAQM03000393	2056	T	C	27	1	C	21	0.95	C	LowQual	upstream_gene_variant	c.-1A>G	TGGT1_410990	hypothetical protein	Y
AAQM03000394	222	C	T	71	0.7	C	58	0.58	C	LowQual	intergenic_region		TGGT1_220730	hypothetical protein	Y
AAQM03000395	4146	C	G	47	1	G	51	1	G	LowQual	missense_variant	p.Arg254Gly	TGGT1_250955	KRUF family protein	Y
AAQM03000399	2958	C	A	84	0.36	C	106	0.5	C	LowQual	upstream_gene_variant	c.-1C>A	TGGT1_359210	hypothetical protein	Y
AAQM03000399	3406	A	C	100	0.47	A	98	0.47	A	LowQual	upstream_gene_variant	c.-1A>C	TGGT1_359210	hypothetical protein	Y
AAQM03000399	4583	A	G	89	0.52	A	86	0.45	A	LowQual	downstream_gene_variant	c.*537A>G	TGGT1_359210	hypothetical protein	Y
AAQM03000399	4711	A	T	99	0.54	A	79	0.44	A	LowQual	downstream_gene_variant	c.*537A>T	TGGT1_359210	hypothetical protein	Y
AAQM03000399	4940	A	G	83	0.54	A	98	0.43	A	LowQual	downstream_gene_variant	c.*537A>G	TGGT1_359210	hypothetical protein	Y
AAQM03000399	5011	A	C	83	0.48	A	97	0.5	A	LowQual	downstream_gene_variant	c.*537A>C	TGGT1_359210	hypothetical protein	Y
AAQM03000399	5339	G	A	73	0.47	G	96	0.48	G	LowQual	intergenic_region				Y
AAQM03000399	5607	G	A	94	0.51	G	81	0.58	G	LowQual	intergenic_region				Y
AAQM03000399	5798	T	C	51	0.23	T	60	0.33	T	LowQual	intergenic_region				Y
AAQM03000399	5823	C	T	48	0.2	C	59	0.23	C	LowQual	intergenic_region				Y
AAQM03000400	1631	C	T	42	0.5	C	41	0.68	C	LowQual	intergenic_region		TGGT1_323020	KRUF family protein	Y
AAQM03000400	1793	A	G	32	0.84	G	48	0.87	G	LowQual	intergenic_region		TGGT1_323020	KRUF family protein	Y
AAQM03000402	3014	T	C	47	1	C	40	1	C	LowQual	intron_variant	c.498+222A>G	TGGT1_296231	hypothetical protein	Y
AAQM03000403	244	C	G	101	0.69	C	114	0.63	C	LowQual	synonymous_variant	p.Gly347Gly	TGGT1_411020	hypothetical protein	Y
AAQM03000403	317	T	C	131	0.73	T	146	0.63	T	LowQual	missense_variant	p.Gln323Arg	TGGT1_411020	hypothetical protein	Y
AAQM03000403	338	A	G	131	0.68	A	143	0.63	A	LowQual	missense_variant	p.Val316Ala	TGGT1_411020	hypothetical protein	Y
AAQM03000403	353	C	G	68	0.32	C	77	0.32	C	LowQual;SnpGap	missense_variant	p.Gly311Ala	TGGT1_411020	hypothetical protein	Y
AAQM03000403	402	G	C	90	0.3	G	90	0.17	G	LowQual	missense_variant	p.Leu295Val	TGGT1_411020	hypothetical protein	Y
AAQM03000403	410	C	T	76	0.35	C	79	0.35	C	LowQual	missense_variant	p.Gly292Asp	TGGT1_411020	hypothetical protein	Y
AAQM03000403	1670	C	A	113	0.53	C	123	0.47	C	LowQual	missense_variant	p.Gly164Cys	TGGT1_411020	hypothetical protein	Y
AAQM03000403	1680	T	A	134	0.56	T	144	0.51	T	LowQual	synonymous_variant	p.Val160Val	TGGT1_411020	hypothetical protein	Y
AAQM03000403	1683	C	G	142	0.28	C	152	0.38	C	LowQual	missense_variant	p.Leu159Phe	TGGT1_411020	hypothetical protein	Y
AAQM03000403	1691	T	G	167	0.52	T	178	0.46	T	LowQual	synonymous_variant	p.Arg157Arg	TGGT1_411020	hypothetical protein	Y
AAQM03000403	1885	A	T	1106	0.59	A	1005	0.59	A	LowQual	intron_variant	c.320-45T>A	TGGT1_411020	hypothetical protein	Y
AAQM03000403	1891	T	A	1133	0.54	T	1035	0.56	T	LowQual	intron_variant	c.320-51A>T	TGGT1_411020	hypothetical protein	Y
AAQM03000403	2044	G	A	1787	0.92	A	1780	0.9	A	LowQual	intron_variant	c.320-204C>T	TGGT1_411020	hypothetical protein	Y
AAQM03000403	2054	A	G	1821	0.96	G	1811	0.95	G	LowQual	intron_variant	c.320-214T>C	TGGT1_411020	hypothetical protein	Y
AAQM03000403	2115	G	A	1005	0.57	G	1022	0.58	G	LowQual	intron_variant	c.319+194C>T	TGGT1_411020	hypothetical protein	Y
AAQM03000403	2116	A	T	1000	0.56	A	1020	0.55	A	LowQual	intron_variant	c.319+193T>A	TGGT1_411020	hypothetical protein	Y
AAQM03000404	130	T	C	17	0.35	T	22	0.59	T	LowQual	missense_variant	p.Thr19Ala	TGGT1_411030	hypothetical protein	Y
AAQM03000404	148	A	G	21	0.28	A	22	0.59	A	LowQual	missense_variant	p.Ser13Pro	TGGT1_411030	hypothetical protein	Y
AAQM03000405	1553	G	A	67	0.49	G	64	0.48	G	LowQual	missense_variant	p.Ala55Val	TGGT1_200260	hypothetical protein	Y
AAQM03000405	1627	G	A	65	0.61	G	80	0.62	G	LowQual	synonymous_variant	p.Arg30Arg	TGGT1_200260	hypothetical protein	Y
AAQM03000405	2272	A	G	95	0.49	A	111	0.45	A	LowQual	upstream_gene_variant	c.-1T>C	TGGT1_200260	hypothetical protein	Y
AAQM03000405	2482	A	G	98	0.47	A	88	0.44	A	LowQual	upstream_gene_variant	c.-1T>C	TGGT1_200260	hypothetical protein	Y
AAQM03000405	2761	G	T	99	0.49	G	111	0.54	G	LowQual	upstream_gene_variant	c.-1C>A	TGGT1_200260	hypothetical protein	Y
AAQM03000405	2834	C	T	102	0.45	C	107	0.53	C	LowQual	upstream_gene_variant	c.-1G>A	TGGT1_200260	hypothetical protein	Y
AAQM03000405	2898	T	C	118	0.51	T	97	0.54	T	LowQual	upstream_gene_variant	c.-1A>G	TGGT1_200260	hypothetical protein	Y
AAQM03000405	2986	G	T	109	0.47	G	112	0.51	G	LowQual	upstream_gene_variant	c.-1C>A	TGGT1_200260	hypothetical protein	Y
AAQM03000405	3809	T	A	100	0.53	T	98	0.46	T	LowQual	intergenic_region				Y
AAQM03000405	3852	T	C	85	0.57	T	87	0.5	T	LowQual	intergenic_region				Y
AAQM03000405	3978	T	C	85	0.14	T	67	0.2	T	LowQual	intergenic_region				Y
AAQM03000408	2123	G	A	183	0.59	G	204	0.58	G	LowQual	downstream_gene_variant	c.*425C>T	TGGT1_322300	hypothetical protein	Y
AAQM03000408	2188	A	T	111	0.56	A	121	0.53	A	LowQual	downstream_gene_variant	c.*425T>A	TGGT1_322300	hypothetical protein	Y
AAQM03000408	2194	A	G	98	0.51	A	114	0.53	A	LowQual	downstream_gene_variant	c.*425T>C	TGGT1_322300	hypothetical protein	Y
AAQM03000408	3167	T	C	83	0.5	T	89	0.5	T	LowQual	upstream_gene_variant	c.-3A>G	TGGT1_322300	hypothetical protein	Y
AAQM03000408	3181	T	C	80	0.48	T	81	0.44	T	LowQual	upstream_gene_variant	c.-3A>G	TGGT1_322300	hypothetical protein	Y
AAQM03000411	810	C	T	45	1	T	35	0.97	T	LowQual	downstream_gene_variant	c.*414G>A	TGGT1_411060	hypothetical protein	Y
AAQM03000413	300	A	G	61	0.44	A	69	0.36	A	LowQual	intron_variant	c.546-257T>C	TGGT1_314570	hypothetical protein	Y
AAQM03000413	324	G	A	67	0.44	G	83	0.4	G	LowQual	intron_variant	c.546-281C>T	TGGT1_314570	hypothetical protein	Y
AAQM03000413	368	A	G	77	0.53	A	87	0.48	A	LowQual	intron_variant	c.546-325T>C	TGGT1_314570	hypothetical protein	Y
AAQM03000413	1224	C	T	110	0.35	C	84	0.55	C	LowQual	intron_variant	c.545+191G>A	TGGT1_314570	hypothetical protein	Y
AAQM03000413	1287	C	T	116	0.6	C	94	0.48	C	LowQual	intron_variant	c.545+128G>A	TGGT1_314570	hypothetical protein	Y
AAQM03000413	1430	T	A	124	0.52	T	106	0.43	T	LowQual	missense_variant	p.Asp177Val	TGGT1_314570	hypothetical protein	Y
AAQM03000413	1454	T	G	116	0.54	T	105	0.43	T	LowQual	missense_variant	p.Asp169Ala	TGGT1_314570	hypothetical protein	Y
AAQM03000413	1629	A	G	114	0.48	A	104	0.41	A	LowQual	intron_variant	c.503-172T>C	TGGT1_314570	hypothetical protein	Y
AAQM03000413	1865	T	G	101	0.52	T	106	0.38	T	LowQual	intron_variant	c.502+370A>C	TGGT1_314570	hypothetical protein	Y
AAQM03000413	1891	T	C	102	0.49	T	109	0.61	T	LowQual	intron_variant	c.502+344A>G	TGGT1_314570	hypothetical protein	Y
AAQM03000413	2010	C	T	104	0.48	C	98	0.52	C	LowQual	intron_variant	c.502+225G>A	TGGT1_314570	hypothetical protein	Y
AAQM03000413	2217	A	G	116	0.53	A	80	0.5	A	LowQual	intron_variant	c.502+18T>C	TGGT1_314570	hypothetical protein	Y
AAQM03000413	2293	A	G	103	0.57	A	87	0.56	A	LowQual	synonymous_variant	p.Pro148Pro	TGGT1_314570	hypothetical protein	Y
AAQM03000413	2385	A	G	84	0.4	A	77	0.37	A	LowQual	intron_variant	c.363-11T>C	TGGT1_314570	hypothetical protein	Y
AAQM03000413	2465	C	G	63	0.17	C	61	0.24	C	LowQual	intron_variant	c.363-91G>C	TGGT1_314570	hypothetical protein	Y
AAQM03000417	887	C	T	50	0.56	C	61	0.57	C	LowQual	missense_variant	p.Ala386Thr	TGGT1_318880	hypothetical protein	Y
AAQM03000417	1764	T	G	101	0.49	T	90	0.62	T	LowQual	synonymous_variant	p.Val93Val	TGGT1_318880	hypothetical protein	Y
AAQM03000417	1920	T	A	68	0.41	T	51	0.35	T	LowQual	synonymous_variant	p.Pro41Pro	TGGT1_318880	hypothetical protein	Y
AAQM03000417	2066	C	T	32	0.15	C	33	0.18	C	LowQual	upstream_gene_variant	c.-1G>A	TGGT1_318880	hypothetical protein	Y
AAQM03000419	1429	A	G	93	0.33	A	82	0.36	A	LowQual	intergenic_region		TGGT1_411080	hypothetical protein	Y
AAQM03000419	1567	G	A	100	0.47	G	104	0.46	G	LowQual	intergenic_region		TGGT1_411080	hypothetical protein	Y
AAQM03000419	1790	G	A	103	0.51	G	88	0.52	G	LowQual	intergenic_region		TGGT1_411080	hypothetical protein	Y
AAQM03000419	1986	T	C	108	0.43	T	100	0.46	T	LowQual	intergenic_region		TGGT1_411080	hypothetical protein	Y
AAQM03000419	2034	A	G	105	0.47	A	122	0.45	A	LowQual	intergenic_region		TGGT1_411080	hypothetical protein	Y
AAQM03000419	2842	A	G	97	0.58	A	87	0.51	A	LowQual	downstream_gene_variant	c.*1074T>C	TGGT1_411080	hypothetical protein	Y
AAQM03000419	3247	A	G	104	0.43	A	119	0.49	A	LowQual	downstream_gene_variant	c.*1074T>C	TGGT1_411080	hypothetical protein	Y
AAQM03000419	3284	A	G	106	0.47	A	120	0.5	A	LowQual	downstream_gene_variant	c.*1074T>C	TGGT1_411080	hypothetical protein	Y
AAQM03000419	3555	C	T	84	0.61	C	122	0.54	C	LowQual	downstream_gene_variant	c.*1074G>A	TGGT1_411080	hypothetical protein	Y
AAQM03000419	4012	G	A	111	0.45	G	93	0.49	G	LowQual	missense_variant	p.Ala270Val	TGGT1_411080	hypothetical protein	Y
AAQM03000419	4031	A	G	108	0.46	A	91	0.5	A	LowQual	missense_variant	p.Ser264Pro	TGGT1_411080	hypothetical protein	Y
AAQM03000419	4054	T	G	101	0.43	T	79	0.46	T	LowQual	missense_variant	p.Glu256Ala	TGGT1_411080	hypothetical protein	Y
AAQM03000419	4128	A	G	74	0.44	A	59	0.47	A	LowQual	synonymous_variant	p.Ala231Ala	TGGT1_411080	hypothetical protein	Y
AAQM03000419	4154	G	T	65	0.43	G	49	0.44	G	LowQual	missense_variant	p.Pro223Thr	TGGT1_411080	hypothetical protein	Y
AAQM03000419	4288	G	C	28	0.21	G	20	0.2	G	LowQual	missense_variant	p.Pro178Arg	TGGT1_411080	hypothetical protein	Y
AAQM03000419	4290	C	T	28	0.21	C	19	0.21	C	LowQual	synonymous_variant	p.Ala177Ala	TGGT1_411080	hypothetical protein	Y
AAQM03000420	3172	T	C	72	0.5	T	90	0.48	T	LowQual	missense_variant	p.Leu148Pro	TGGT1_237800	dense granule protein GRA11	Y
AAQM03000421	1174	C	A	124	0.58	C	109	0.41	C	LowQual	downstream_gene_variant	c.*594G>T	TGGT1_296640	SAG-related sequence SRS48E	Y
AAQM03000422	2540	G	C	53	1	C	42	1	C	LowQual	intergenic_region				Y
AAQM03000424	574	A	C	31	0.22	A	37	0.29	A	LowQual	missense_variant	p.Ser292Ala	TGGT1_411100	phenylalanine hydroxylase	Y
AAQM03000424	751	C	A	57	0.4	C	71	0.45	C	LowQual	intron_variant	c.736-39G>T	TGGT1_411100	phenylalanine hydroxylase	Y
AAQM03000424	782	C	A	60	0.4	C	77	0.48	C	LowQual	intron_variant	c.736-70G>T	TGGT1_411100	phenylalanine hydroxylase	Y
AAQM03000424	1285	A	G	126	0.45	A	125	0.56	A	LowQual	intron_variant	c.560-44T>C	TGGT1_411100	phenylalanine hydroxylase	Y
AAQM03000424	1760	A	C	84	0.51	A	83	0.45	A	LowQual	intron_variant	c.559+80T>G	TGGT1_411100	phenylalanine hydroxylase	Y
AAQM03000424	1818	A	G	89	0.57	A	86	0.43	A	LowQual	intron_variant	c.559+22T>C	TGGT1_411100	phenylalanine hydroxylase	Y
AAQM03000424	1853	G	A	91	0.56	G	92	0.44	G	LowQual	synonymous_variant	p.Ile182Ile	TGGT1_411100	phenylalanine hydroxylase	Y
AAQM03000424	2075	G	T	123	0.52	G	100	0.52	G	LowQual	intron_variant	c.392-68C>A	TGGT1_411100	phenylalanine hydroxylase	Y
AAQM03000424	2189	A	C	110	0.47	A	101	0.54	A	LowQual	intron_variant	c.392-182T>G	TGGT1_411100	phenylalanine hydroxylase	Y
AAQM03000424	2971	G	C	93	0.44	G	100	0.51	G	LowQual	intron_variant	c.259+95C>G	TGGT1_411100	phenylalanine hydroxylase	Y
AAQM03000424	2976	T	C	92	0.44	T	105	0.49	T	LowQual	intron_variant	c.259+90A>G	TGGT1_411100	phenylalanine hydroxylase	Y
AAQM03000424	3027	G	T	100	0.51	G	112	0.54	G	LowQual	intron_variant	c.259+39C>A	TGGT1_411100	phenylalanine hydroxylase	Y
AAQM03000424	3053	T	G	96	0.52	T	120	0.44	T	LowQual	intron_variant	c.259+13A>C	TGGT1_411100	phenylalanine hydroxylase	Y
AAQM03000424	3500	G	A	111	0.55	G	118	0.49	G	LowQual	intron_variant	c.86+219C>T	TGGT1_411100	phenylalanine hydroxylase	Y
AAQM03000424	3630	G	A	93	0.39	G	105	0.46	G	LowQual	intron_variant	c.86+89C>T	TGGT1_411100	phenylalanine hydroxylase	Y
AAQM03000424	3651	A	G	85	0.37	A	87	0.44	A	LowQual	intron_variant	c.86+68T>C	TGGT1_411100	phenylalanine hydroxylase	Y
AAQM03000424	3796	T	C	45	0.46	T	44	0.45	T	LowQual	splice_region_variant&intron_variant	c.13-4A>G	TGGT1_411100	phenylalanine hydroxylase	Y
AAQM03000425	1914	T	C	110	0.55	T	91	0.46	T	LowQual	downstream_gene_variant	c.*312T>C	TGGT1_411110	hypothetical protein	Y
AAQM03000425	2042	T	C	93	0.38	T	101	0.47	T	LowQual	downstream_gene_variant	c.*312T>C	TGGT1_411110	hypothetical protein	Y
AAQM03000425	2083	G	A	82	0.42	G	106	0.5	G	LowQual	downstream_gene_variant	c.*312G>A	TGGT1_411110	hypothetical protein	Y
AAQM03000425	2159	C	T	71	0.43	C	100	0.53	C	LowQual	downstream_gene_variant	c.*312C>T	TGGT1_411110	hypothetical protein	Y
AAQM03000427	1717	A	G	85	0.45	A	77	0.45	A	LowQual	missense_variant	p.His381Arg	TGGT1_279100	hypothetical protein	Y
AAQM03000427	1722	A	G	84	0.46	A	75	0.46	A	LowQual	missense_variant	p.Ser383Gly	TGGT1_279100	hypothetical protein	Y
AAQM03000427	1727	T	C	82	0.45	T	73	0.45	T	LowQual	synonymous_variant	p.Leu384Leu	TGGT1_279100	hypothetical protein	Y
AAQM03000427	1728	G	C	81	0.45	G	73	0.45	G	LowQual	missense_variant	p.Asp385His	TGGT1_279100	hypothetical protein	Y
AAQM03000427	1753	C	T	78	0.43	C	70	0.4	C	LowQual	missense_variant	p.Ala393Val	TGGT1_279100	hypothetical protein	Y
AAQM03000427	1778	T	G	73	0.42	T	63	0.3	T	LowQual	synonymous_variant	p.Arg401Arg	TGGT1_279100	hypothetical protein	Y
AAQM03000427	1819	C	G	63	0.39	C	64	0.25	C	LowQual	missense_variant	p.Thr415Ser	TGGT1_279100	hypothetical protein	Y
AAQM03000427	1875	C	G	56	0.32	C	58	0.2	C	LowQual	missense_variant	p.Arg434Gly	TGGT1_279100	hypothetical protein	Y
AAQM03000427	1896	T	C	53	0.58	T	59	0.47	T	LowQual	downstream_gene_variant	c.*1308T>C	TGGT1_279100	hypothetical protein	Y
AAQM03000427	1924	G	A	51	0.56	G	53	0.45	G	LowQual	downstream_gene_variant	c.*1308G>A	TGGT1_279100	hypothetical protein	Y
AAQM03000428	2333	T	C	17	0.41	T	22	0.4	T	LowQual	intergenic_region				Y
AAQM03000429	768	G	A	94	0.57	G	100	0.53	G	LowQual	intergenic_region		TGGT1_207015	hypothetical protein	Y
AAQM03000429	785	G	A	94	0.59	G	94	0.56	G	LowQual	intergenic_region		TGGT1_207015	hypothetical protein	Y
AAQM03000429	788	C	T	94	0.59	C	92	0.57	C	LowQual	intergenic_region		TGGT1_207015	hypothetical protein	Y
AAQM03000429	805	T	A	100	0.56	T	89	0.58	T	LowQual	intergenic_region		TGGT1_207015	hypothetical protein	Y
AAQM03000429	825	T	C	105	0.52	T	89	0.52	T	LowQual	intergenic_region		TGGT1_207015	hypothetical protein	Y
AAQM03000429	828	C	G	102	0.5	C	89	0.51	C	LowQual	intergenic_region		TGGT1_207015	hypothetical protein	Y
AAQM03000429	830	C	A	103	0.5	C	89	0.51	C	LowQual	intergenic_region		TGGT1_207015	hypothetical protein	Y
AAQM03000429	908	G	A	95	0.41	G	79	0.44	G	LowQual	intergenic_region		TGGT1_207015	hypothetical protein	Y
AAQM03000430	542	C	G	61	0.47	C	56	0.46	C	LowQual	upstream_gene_variant	c.-1C>G	TGGT1_328800	hypothetical protein	Y
AAQM03000432	750	A	G	49	0.1	A	39	0.12	A	LowQual	upstream_gene_variant	c.-1A>G	TGGT1_322000	myosin-light-chain kinase	Y
AAQM03000432	840	A	G	85	0.31	A	64	0.35	A	LowQual	upstream_gene_variant	c.-1A>G	TGGT1_322000	myosin-light-chain kinase	Y
AAQM03000432	1693	A	G	99	0.48	A	107	0.44	A	LowQual	intron_variant	c.49-368A>G	TGGT1_322000	myosin-light-chain kinase	Y
AAQM03000432	2302	C	T	108	0.37	C	76	0.55	C	LowQual	missense_variant	p.Pro97Leu	TGGT1_322000	myosin-light-chain kinase	Y
AAQM03000432	2307	G	A	110	0.38	G	75	0.54	G	LowQual	missense_variant	p.Glu99Lys	TGGT1_322000	myosin-light-chain kinase	Y
AAQM03000432	2381	G	T	104	0.5	G	97	0.49	G	LowQual	missense_variant	p.Trp123Cys	TGGT1_322000	myosin-light-chain kinase	Y
AAQM03000432	2403	G	C	96	0.5	G	101	0.47	G	LowQual	missense_variant	p.Asp131His	TGGT1_322000	myosin-light-chain kinase	Y
AAQM03000432	2454	C	T	84	0.51	C	98	0.38	C	LowQual	synonymous_variant	p.Leu148Leu	TGGT1_322000	myosin-light-chain kinase	Y
AAQM03000432	2471	A	G	81	0.51	A	97	0.44	A	LowQual	synonymous_variant	p.Lys153Lys	TGGT1_322000	myosin-light-chain kinase	Y
AAQM03000432	2846	A	C	72	0.47	A	81	0.48	A	LowQual	downstream_gene_variant	c.*615A>C	TGGT1_322000	myosin-light-chain kinase	Y
AAQM03000432	3090	T	C	78	0.34	T	92	0.55	T	LowQual	downstream_gene_variant	c.*615T>C	TGGT1_322000	myosin-light-chain kinase	Y
AAQM03000432	3101	T	G	76	0.38	T	96	0.55	T	LowQual	downstream_gene_variant	c.*615T>G	TGGT1_322000	myosin-light-chain kinase	Y
AAQM03000432	3291	G	A	31	0.19	G	38	0.31	G	LowQual	downstream_gene_variant	c.*615G>A	TGGT1_322000	myosin-light-chain kinase	Y
AAQM03000432	3313	C	A	28	0.14	C	32	0.18	C	LowQual	downstream_gene_variant	c.*615C>A	TGGT1_322000	myosin-light-chain kinase	Y
AAQM03000432	3640	G	C	23	1	C	25	1	C	LowQual	intergenic_region				Y
AAQM03000434	858	C	A	74	0.86	A	43	0.95	A	LowQual	upstream_gene_variant	c.-1C>A	TGGT1_241300	hypothetical protein	Y
AAQM03000436	1414	A	C	26	1	C	19	0.94	C	LowQual	downstream_gene_variant	c.*390T>G	TGGT1_322400	hypothetical protein	Y
AAQM03000440	795	A	G	15	0.66	A	11	0.36	A	LowQual	downstream_gene_variant	c.*750T>C	TGGT1_411150	hypothetical protein	Y
AAQM03000440	1051	G	A	52	0.84	A	54	0.85	A	LowQual	downstream_gene_variant	c.*750C>T	TGGT1_411150	hypothetical protein	Y
AAQM03000441	466	C	T	50	0.74	C	46	0.93	T	LowQual	missense_variant	p.Cys105Tyr	TGGT1_411160	putative toxoplasma gondii family C protein	N
AAQM03000441	1450	C	T	122	0.31	C	137	0.4	C	LowQual	upstream_gene_variant	c.-1G>A	TGGT1_411160	putative toxoplasma gondii family C protein	Y
AAQM03000441	1484	T	C	115	0.29	T	123	0.23	T	LowQual	upstream_gene_variant	c.-1A>G	TGGT1_411160	putative toxoplasma gondii family C protein	Y
AAQM03000441	1563	A	G	114	0.46	A	119	0.36	A	LowQual	upstream_gene_variant	c.-1T>C	TGGT1_411160	putative toxoplasma gondii family C protein	Y
AAQM03000441	1620	C	T	123	0.85	T	90	0.88	T	LowQual	upstream_gene_variant	c.-1G>A	TGGT1_411160	putative toxoplasma gondii family C protein	Y
AAQM03000441	1643	A	C	121	0.9	C	90	0.91	C	LowQual	upstream_gene_variant	c.-1T>G	TGGT1_411160	putative toxoplasma gondii family C protein	Y
AAQM03000441	1715	C	T	107	0.97	T	94	0.97	T	LowQual	upstream_gene_variant	c.-1G>A	TGGT1_411160	putative toxoplasma gondii family C protein	Y
AAQM03000441	1768	A	G	92	0.5	A	87	0.52	A	LowQual	upstream_gene_variant	c.-1T>C	TGGT1_411160	putative toxoplasma gondii family C protein	Y
AAQM03000441	1835	A	G	95	0.97	G	80	0.97	G	LowQual	upstream_gene_variant	c.-1T>C	TGGT1_411160	putative toxoplasma gondii family C protein	Y
AAQM03000442	2588	C	T	7	1	T	7	1	T	PASS	upstream_gene_variant	c.-1G>A	TGGT1_292280	SAG-related sequence SRS36D	Y
AAQM03000442	2595	C	T	8	1	T	9	1	T	PASS	upstream_gene_variant	c.-1G>A	TGGT1_292280	SAG-related sequence SRS36D	Y
AAQM03000442	2609	C	T	11	1	T	12	1	T	PASS	upstream_gene_variant	c.-1G>A	TGGT1_292280	SAG-related sequence SRS36D	Y
AAQM03000442	2614	G	C	12	1	C	14	1	C	PASS	upstream_gene_variant	c.-1C>G	TGGT1_292280	SAG-related sequence SRS36D	Y
AAQM03000459	997	T	C	96	0.52	T	117	0.49	T	LowQual	missense_variant	p.Ile38Thr	TGGT1_361230	toxoplasma gondii family B protein	Y
AAQM03000443	575	T	C	56	0.17	T	55	0.2	T	LowQual	synonymous_variant	p.Ile191Ile	TGGT1_411170	hypothetical protein	Y
AAQM03000443	626	G	A	71	0.25	G	52	0.3	G	LowQual	missense_variant	p.Met208Ile	TGGT1_411170	hypothetical protein	Y
AAQM03000443	627	C	A	71	0.25	C	52	0.3	C	LowQual	missense_variant	p.Pro209Thr	TGGT1_411170	hypothetical protein	Y
AAQM03000443	630	C	G	72	0.26	C	52	0.3	C	LowQual	missense_variant	p.His210Asp	TGGT1_411170	hypothetical protein	Y
AAQM03000443	636	T	C	72	0.27	T	53	0.32	T	LowQual	missense_variant	p.Ser212Pro	TGGT1_411170	hypothetical protein	Y
AAQM03000443	638	T	A	73	0.28	T	54	0.33	T	LowQual	synonymous_variant	p.Ser212Ser	TGGT1_411170	hypothetical protein	Y
AAQM03000443	641	T	A	72	0.3	T	52	0.34	T	LowQual	missense_variant	p.Asn213Lys	TGGT1_411170	hypothetical protein	Y
AAQM03000443	682	T	A	79	0.18	T	65	0.27	T	LowQual	stop_gained	p.Leu227*	TGGT1_411170	hypothetical protein	Y
AAQM03000443	683	G	T	80	0.17	G	65	0.27	G	LowQual	missense_variant	p.Leu227Phe	TGGT1_411170	hypothetical protein	Y
AAQM03000443	687	G	C	78	0.17	G	63	0.26	G	LowQual	missense_variant	p.Ala229Pro	TGGT1_411170	hypothetical protein	Y
AAQM03000443	696	G	A	81	0.19	G	68	0.29	G	LowQual	missense_variant	p.Val232Ile	TGGT1_411170	hypothetical protein	Y
AAQM03000443	704	A	G	86	0.19	A	72	0.26	A	LowQual	synonymous_variant	p.Pro234Pro	TGGT1_411170	hypothetical protein	Y
AAQM03000443	709	A	C	88	0.19	A	76	0.26	A	LowQual	missense_variant	p.Glu236Ala	TGGT1_411170	hypothetical protein	Y
AAQM03000443	728	C	T	87	0.21	C	79	0.27	C	LowQual	synonymous_variant	p.Ala242Ala	TGGT1_411170	hypothetical protein	Y
AAQM03000443	733	G	T	86	0.22	G	83	0.28	G	LowQual	missense_variant	p.Ser244Ile	TGGT1_411170	hypothetical protein	Y
AAQM03000443	881	C	T	87	0.35	C	107	0.36	C	LowQual	synonymous_variant	p.Ala293Ala	TGGT1_411170	hypothetical protein	Y
AAQM03000443	886	A	G	96	0.35	A	111	0.39	A	LowQual	missense_variant	p.Asp295Gly	TGGT1_411170	hypothetical protein	Y
AAQM03000443	1313	C	T	149	0.3	C	147	0.3	C	LowQual	intron_variant	c.981-187C>T	TGGT1_411170	hypothetical protein	Y
AAQM03000443	1357	G	A	153	0.28	G	154	0.31	G	LowQual	intron_variant	c.981-143G>A	TGGT1_411170	hypothetical protein	Y
AAQM03000443	1653	G	A	108	0.29	G	120	0.3	G	LowQual	intron_variant	c.999+135G>A	TGGT1_411170	hypothetical protein	Y
AAQM03000443	2361	A	G	106	0.53	A	77	0.46	A	LowQual	downstream_gene_variant	c.*1070A>G	TGGT1_411170	hypothetical protein	Y
AAQM03000443	2660	T	C	49	0.48	T	46	0.47	T	LowQual	downstream_gene_variant	c.*1070T>C	TGGT1_411170	hypothetical protein	Y
AAQM03000443	2681	C	A	52	0.48	C	50	0.5	C	LowQual	downstream_gene_variant	c.*1070C>A	TGGT1_411170	hypothetical protein	Y
AAQM03000443	2686	T	G	53	0.5	T	48	0.47	T	LowQual	downstream_gene_variant	c.*1070T>G	TGGT1_411170	hypothetical protein	Y
AAQM03000443	2689	A	G	55	0.52	A	48	0.47	A	LowQual	downstream_gene_variant	c.*1070A>G	TGGT1_411170	hypothetical protein	Y
AAQM03000444	1127	C	A	232	0.37	C	259	0.35	C	LowQual	downstream_gene_variant	c.*1026C>A	TGGT1_266340	Toxoplasma gondii family A protein	Y
AAQM03000444	1163	A	C	254	0.47	A	273	0.49	A	LowQual	downstream_gene_variant	c.*1026A>C	TGGT1_266340	Toxoplasma gondii family A protein	Y
AAQM03000444	1188	C	T	256	0.52	C	288	0.47	C	LowQual	downstream_gene_variant	c.*1026C>T	TGGT1_266340	Toxoplasma gondii family A protein	Y
AAQM03000444	1213	T	A	246	0.48	T	269	0.51	T	LowQual	downstream_gene_variant	c.*1026T>A	TGGT1_266340	Toxoplasma gondii family A protein	Y
AAQM03000444	1668	G	C	87	0.71	G	121	0.62	G	LowQual	downstream_gene_variant	c.*1026G>C	TGGT1_266340	Toxoplasma gondii family A protein	Y
AAQM03000446	115	T	G	47	0.46	T	33	0.42	T	LowQual	upstream_gene_variant	c.-3T>G	TGGT1_411190	hypothetical protein	Y
AAQM03000446	454	T	A	88	0.31	T	75	0.25	T	LowQual	splice_donor_variant&intron_variant	c.237+2T>A	TGGT1_411190	hypothetical protein	Y
AAQM03000446	469	G	C	88	0.3	G	78	0.26	G	LowQual	intron_variant	c.237+17G>C	TGGT1_411190	hypothetical protein	Y
AAQM03000447	3168	C	G	5	1	G	4	1	G	PASS	upstream_gene_variant	c.-1G>C	TGGT1_411200	SAG-related sequence protein SRS48Q	Y
AAQM03000448	1824	G	A	87	0.45	G	88	0.52	G	LowQual	missense_variant	p.Ala141Val	TGGT1_217961	hypothetical protein	Y
AAQM03000448	1852	T	C	90	0.45	T	86	0.46	T	LowQual	missense_variant	p.Ile132Val	TGGT1_217961	hypothetical protein	Y
AAQM03000448	1919	G	T	92	0.47	G	99	0.52	G	LowQual	missense_variant	p.Asp109Glu	TGGT1_217961	hypothetical protein	Y
AAQM03000448	1929	T	C	92	0.47	T	99	0.53	T	LowQual	missense_variant	p.Gln106Arg	TGGT1_217961	hypothetical protein	Y
AAQM03000448	1961	G	A	91	0.54	G	99	0.4	G	LowQual	synonymous_variant	p.Asn95Asn	TGGT1_217961	hypothetical protein	Y
AAQM03000448	2192	C	G	89	0.47	C	95	0.44	C	LowQual	missense_variant	p.Lys18Asn	TGGT1_217961	hypothetical protein	Y
AAQM03000448	2308	T	C	98	0.43	T	97	0.57	T	LowQual	upstream_gene_variant	c.-1A>G	TGGT1_217961	hypothetical protein	Y
AAQM03000448	2334	A	G	99	0.54	A	99	0.43	A	LowQual	upstream_gene_variant	c.-1T>C	TGGT1_217961	hypothetical protein	Y
AAQM03000448	2705	A	C	53	0.52	A	52	0.42	A	LowQual	upstream_gene_variant	c.-1T>G	TGGT1_217961	hypothetical protein	Y
AAQM03000449	604	G	T	62	0.41	G	86	0.45	G	LowQual	intergenic_region		TGGT1_411210	hypothetical protein	Y
AAQM03000449	608	C	T	63	0.39	C	86	0.37	C	LowQual	intergenic_region		TGGT1_411210	hypothetical protein	Y
AAQM03000449	619	T	C	66	0.43	T	90	0.36	T	LowQual	intergenic_region		TGGT1_411210	hypothetical protein	Y
AAQM03000449	677	A	G	108	0.29	A	115	0.33	A	LowQual	intergenic_region		TGGT1_411210	hypothetical protein	Y
AAQM03000449	681	T	C	111	0.54	T	123	0.52	T	LowQual	intergenic_region		TGGT1_411210	hypothetical protein	Y
AAQM03000449	832	G	A	184	0.17	G	199	0.2	G	LowQual	intergenic_region		TGGT1_411210	hypothetical protein	Y
AAQM03000449	834	C	G	184	0.17	C	201	0.19	C	LowQual	intergenic_region		TGGT1_411210	hypothetical protein	Y
AAQM03000449	840	G	C	184	0.19	G	201	0.15	G	LowQual	intergenic_region		TGGT1_411210	hypothetical protein	Y
AAQM03000449	927	C	G	198	0.18	C	225	0.16	C	LowQual	intergenic_region		TGGT1_411210	hypothetical protein	Y
AAQM03000449	1000	A	T	215	0.4	A	265	0.43	A	LowQual	intergenic_region		TGGT1_411210	hypothetical protein	Y
AAQM03000449	1178	A	C	222	0.42	A	268	0.4	A	LowQual	intergenic_region		TGGT1_411210	hypothetical protein	Y
AAQM03000449	1194	G	A	236	0.34	G	263	0.39	G	LowQual	intergenic_region		TGGT1_411210	hypothetical protein	Y
AAQM03000449	1241	G	C	221	0.35	G	262	0.35	G	LowQual	intergenic_region		TGGT1_411210	hypothetical protein	Y
AAQM03000449	1432	T	C	237	0.16	T	271	0.19	T	LowQual	intergenic_region		TGGT1_411210	hypothetical protein	Y
AAQM03000449	1455	G	C	241	0.2	G	265	0.18	G	LowQual	intergenic_region		TGGT1_411210	hypothetical protein	Y
AAQM03000449	1462	G	A	239	0.2	G	257	0.19	G	LowQual	intergenic_region		TGGT1_411210	hypothetical protein	Y
AAQM03000449	2075	G	A	92	0.68	G	81	0.65	G	LowQual	upstream_gene_variant	c.-1G>A	TGGT1_411210	hypothetical protein	Y
AAQM03000449	2329	T	A	82	0.34	T	67	0.26	T	LowQual	upstream_gene_variant	c.-1T>A	TGGT1_411210	hypothetical protein	Y
AAQM03000451	1776	G	A	50	0.24	G	70	0.22	G	LowQual	upstream_gene_variant	c.-1C>T	TGGT1_279560	hypothetical protein	Y
AAQM03000451	1778	T	C	51	0.23	T	69	0.23	T	LowQual	upstream_gene_variant	c.-1A>G	TGGT1_279560	hypothetical protein	Y
AAQM03000451	1780	T	G	51	0.19	T	69	0.23	T	LowQual	upstream_gene_variant	c.-1A>C	TGGT1_279560	hypothetical protein	Y
AAQM03000451	2009	C	T	83	0.45	C	94	0.54	C	LowQual	intergenic_region				Y
AAQM03000451	2086	T	G	83	0.44	T	79	0.54	T	LowQual	intergenic_region				Y
AAQM03000451	2535	C	T	19	0.52	C	26	0.38	C	LowQual	intergenic_region				Y
AAQM03000454	430	A	G	37	1	G	38	0.97	G	LowQual	upstream_gene_variant	c.-1A>G	TGGT1_411240	toxoplasma gondii family B protein	Y
AAQM03000455	983	T	C	39	0.84	C	43	0.76	T	LowQual	intron_variant	c.106-63T>C	TGGT1_203688	hypothetical protein	N
AAQM03000455	1038	G	A	39	0.84	A	47	0.78	G	LowQual	splice_region_variant&intron_variant	c.106-8G>A	TGGT1_203688	hypothetical protein	N
AAQM03000456	41	C	T	27	0.66	C	23	0.65	C	LowQual	upstream_gene_variant	c.-1C>T	TGGT1_411250	SAG-related sequence protein SRS22I	Y
AAQM03000456	1662	T	C	72	0.33	T	65	0.29	T	LowQual	downstream_gene_variant	c.*540T>C	TGGT1_411250	SAG-related sequence protein SRS22I	Y
AAQM03000456	1877	G	A	69	0.34	G	66	0.27	G	LowQual	downstream_gene_variant	c.*540G>A	TGGT1_411250	SAG-related sequence protein SRS22I	Y
AAQM03000456	2035	C	A	58	0.22	C	62	0.22	C	LowQual	downstream_gene_variant	c.*540C>A	TGGT1_411250	SAG-related sequence protein SRS22I	Y
AAQM03000456	2048	C	G	57	0.17	C	62	0.22	C	LowQual	downstream_gene_variant	c.*540C>G	TGGT1_411250	SAG-related sequence protein SRS22I	Y
AAQM03000456	2050	C	G	55	0.18	C	62	0.22	C	LowQual	downstream_gene_variant	c.*540C>G	TGGT1_411250	SAG-related sequence protein SRS22I	Y
AAQM03000462	781	T	A	41	1	A	46	0.97	A	LowQual	missense_variant	p.Met414Leu	TGGT1_295110	rhoptry protein ROP7	Y
AAQM03000462	818	C	A	53	1	A	65	0.95	A	LowQual	synonymous_variant	p.Ala401Ala	TGGT1_295110	rhoptry protein ROP7	Y
AAQM03000462	826	A	G	59	1	G	64	0.96	G	LowQual	synonymous_variant	p.Leu399Leu	TGGT1_295110	rhoptry protein ROP7	Y
AAQM03000464	360	A	G	99	0.57	A	100	0.39	A	LowQual	upstream_gene_variant	c.-1A>G	TGGT1_238850	SAG-related sequence SRS22I	Y
AAQM03000464	364	T	G	98	0.57	T	97	0.4	T	LowQual	upstream_gene_variant	c.-1T>G	TGGT1_238850	SAG-related sequence SRS22I	Y
AAQM03000464	368	A	G	99	0.56	A	96	0.4	A	LowQual	upstream_gene_variant	c.-1A>G	TGGT1_238850	SAG-related sequence SRS22I	Y
AAQM03000464	385	G	C	95	0.54	G	88	0.44	G	LowQual	upstream_gene_variant	c.-1G>C	TGGT1_238850	SAG-related sequence SRS22I	Y
AAQM03000464	387	A	C	96	0.54	A	88	0.44	A	LowQual	upstream_gene_variant	c.-1A>C	TGGT1_238850	SAG-related sequence SRS22I	Y
AAQM03000464	401	T	C	93	0.48	T	84	0.4	T	LowQual	upstream_gene_variant	c.-1T>C	TGGT1_238850	SAG-related sequence SRS22I	Y
AAQM03000464	2550	C	G	7	1	G	8	1	G	LowQual	downstream_gene_variant	c.*540C>G	TGGT1_238850	SAG-related sequence SRS22I	Y
AAQM03000465	760	C	G	128	0.26	C	124	0.39	C	LowQual	upstream_gene_variant	c.-1C>G	TGGT1_365080	rhoptry protein ROP7	Y
AAQM03000470	2	C	G	2	0	C	2	0.5	C	LowQual;SnpGap	downstream_gene_variant	c.*609G>C	TGGT1_365840	hypothetical protein	Y
AAQM03000470	3	T	G	2	0	T	3	0.66	T	LowQual;SnpGap	downstream_gene_variant	c.*609A>C	TGGT1_365840	hypothetical protein	Y
AAQM03000470	4	C	A	2	0	C	3	0.33	C	LowQual;SnpGap	downstream_gene_variant	c.*609G>T	TGGT1_365840	hypothetical protein	Y
AAQM03000471	83	C	G	54	0.66	C	39	0.58	C	LowQual	missense_variant	p.Gly227Arg	TGGT1_411310	hypothetical protein	Y
AAQM03000471	897	C	T	489	0.92	T	474	0.91	T	LowQual	intron_variant	c.244+135G>A	TGGT1_411310	hypothetical protein	Y
AAQM03000471	911	T	C	460	0.82	C	443	0.8	C	LowQual	intron_variant	c.244+121A>G	TGGT1_411310	hypothetical protein	Y
AAQM03000471	952	C	T	294	0.87	T	284	0.88	T	LowQual	intron_variant	c.244+80G>A	TGGT1_411310	hypothetical protein	Y
AAQM03000471	1052	G	C	67	0.73	G	69	0.84	C	LowQual	missense_variant	p.Ala75Gly	TGGT1_411310	hypothetical protein	N
AAQM03000472	2318	C	T	4	1	T	3	1	T	PASS	intergenic_region				Y
AAQM03000474	845	G	C	49	1	C	51	1	C	LowQual	missense_variant	p.Glu132Gln	TGGT1_411320	KRUF family protein	Y
AAQM03000475	6	C	T	1	1	T	1	1	T	PASS	downstream_gene_variant	c.*366G>A	TGGT1_220720	hypothetical protein	Y
AAQM03000476	1056	G	T	136	0.34	G	146	0.26	G	LowQual	downstream_gene_variant	c.*558C>A	TGGT1_212420	hypothetical protein	Y
AAQM03000476	1075	C	T	136	0.34	C	144	0.28	C	LowQual	downstream_gene_variant	c.*558G>A	TGGT1_212420	hypothetical protein	Y
AAQM03000476	1087	A	G	132	0.37	A	145	0.27	A	LowQual	downstream_gene_variant	c.*558T>C	TGGT1_212420	hypothetical protein	Y
AAQM03000476	1468	T	C	166	0.31	T	146	0.34	T	LowQual	missense_variant	p.Asp82Gly	TGGT1_212420	hypothetical protein	Y
AAQM03000476	1475	G	A	158	0.32	G	146	0.33	G	LowQual	missense_variant	p.Pro80Ser	TGGT1_212420	hypothetical protein	Y
AAQM03000477	73	T	G	35	0.8	G	35	0.71	T	LowQual	downstream_gene_variant	c.*378A>C	TGGT1_200110	hypothetical protein	N
AAQM03000477	375	C	G	76	1	G	66	1	G	LowQual;SnpGap	downstream_gene_variant	c.*378G>C	TGGT1_200110	hypothetical protein	Y
AAQM03000477	404	G	A	67	1	A	63	0.92	A	LowQual	downstream_gene_variant	c.*378C>T	TGGT1_200110	hypothetical protein	Y
AAQM03000477	949	G	A	134	0.7	G	139	0.65	G	LowQual	synonymous_variant	p.Gly102Gly	TGGT1_200110	hypothetical protein	Y
AAQM03000477	1115	A	T	182	0.22	A	217	0.34	A	LowQual	missense_variant	p.Val47Glu	TGGT1_200110	hypothetical protein	Y
AAQM03000477	1122	G	C	190	0.24	G	217	0.37	G	LowQual	missense_variant	p.Arg45Gly	TGGT1_200110	hypothetical protein	Y
AAQM03000477	1127	A	G	185	0.44	A	220	0.43	A	LowQual	missense_variant	p.Val43Ala	TGGT1_200110	hypothetical protein	Y
AAQM03000477	1206	C	T	236	0.13	C	283	0.15	C	LowQual	missense_variant	p.Asp17Asn	TGGT1_200110	hypothetical protein	Y
AAQM03000477	1255	G	C	268	0.5	G	330	0.5	G	LowQual	upstream_gene_variant	c.-1C>G	TGGT1_200110	hypothetical protein	Y
AAQM03000477	1262	C	T	281	0.32	C	329	0.32	C	LowQual	upstream_gene_variant	c.-1G>A	TGGT1_200110	hypothetical protein	Y
AAQM03000477	1373	T	G	247	0.38	T	260	0.49	T	LowQual	upstream_gene_variant	c.-1A>C	TGGT1_200110	hypothetical protein	Y
AAQM03000477	1531	T	G	108	0.37	T	119	0.42	T	LowQual	upstream_gene_variant	c.-1A>C	TGGT1_200110	hypothetical protein	Y
AAQM03000477	1631	C	T	68	0.36	C	68	0.35	C	LowQual	upstream_gene_variant	c.-1G>A	TGGT1_200110	hypothetical protein	Y
AAQM03000477	1654	G	T	52	0.46	G	57	0.42	G	LowQual	upstream_gene_variant	c.-1C>A	TGGT1_200110	hypothetical protein	Y
AAQM03000477	1703	A	G	29	0.34	A	30	0.36	A	LowQual	upstream_gene_variant	c.-1T>C	TGGT1_200110	hypothetical protein	Y
AAQM03000477	2066	C	T	10	0.7	C	24	0.66	C	LowQual	upstream_gene_variant	c.-1G>A	TGGT1_200110	hypothetical protein	Y
AAQM03000478	547	G	C	30	1	C	16	1	C	LowQual	upstream_gene_variant	c.-1G>C	TGGT1_242240	rhoptry kinase family protein ROP19A	Y
AAQM03000481	401	C	T	20	0.25	C	23	0.17	C	LowQual	synonymous_variant	p.Gly199Gly	TGGT1_411350	rhoptry kinase family (incomplete catalytic triad) protein	Y
AAQM03000481	627	G	A	80	0.46	G	83	0.57	G	LowQual	missense_variant	p.Ser124Leu	TGGT1_411350	rhoptry kinase family (incomplete catalytic triad) protein	Y
AAQM03000483	975	T	G	42	1	G	42	1	G	LowQual	missense_variant	p.Tyr285Ser	TGGT1_411370	KRUF family protein	Y
AAQM03000483	1292	G	T	54	0.92	T	41	0.92	T	LowQual	missense_variant	p.Asn179Lys	TGGT1_411370	KRUF family protein	Y
AAQM03000483	1448	G	C	48	0.89	C	34	0.82	C	LowQual	intron_variant	c.497-116C>G	TGGT1_411370	KRUF family protein	Y
AAQM03000487	2034	A	C	39	0.25	A	47	0.23	A	LowQual	intergenic_region				Y
AAQM03000487	2051	T	C	36	0.3	T	41	0.26	T	LowQual	intergenic_region				Y
AAQM03000487	2097	A	C	15	0.26	A	21	0.38	A	LowQual	intergenic_region				Y
AAQM03000487	2108	G	C	12	0.33	G	12	0.33	G	LowQual	intergenic_region				Y
AAQM03000487	2109	A	G	12	0.33	A	12	0.33	A	LowQual	intergenic_region				Y
AAQM03000488	678	T	A	68	0.61	T	80	0.5	T	LowQual	intron_variant	c.784-17A>T	TGGT1_411420	hypothetical protein	Y
AAQM03000488	1984	G	A	1227	0.92	A	1265	0.91	A	LowQual	upstream_gene_variant	c.-3C>T	TGGT1_411420	hypothetical protein	Y
AAQM03000488	2082	G	A	213	0.96	A	228	0.99	A	LowQual	upstream_gene_variant	c.-3C>T	TGGT1_411420	hypothetical protein	Y
AAQM03000489	1029	A	G	135	0.52	A	151	0.5	A	LowQual	intron_variant	c.811-20A>G	TGGT1_411430	rhoptry protein ROP5	Y
AAQM03000489	1071	G	T	112	0.42	G	125	0.43	G	LowQual	missense_variant	p.Arg278Leu	TGGT1_411430	rhoptry protein ROP5	Y
AAQM03000491	1	T	G	3	1	G	7	0.57	T	LowQual;SnpGap	downstream_gene_variant	c.*1017A>C	TGGT1_245428	hypothetical protein	N
AAQM03000491	2	T	A	5	0.2	T	8	0.62	T	LowQual;SnpGap	downstream_gene_variant	c.*1017A>T	TGGT1_245428	hypothetical protein	Y
AAQM03000491	3	G	C	5	0.2	G	9	0.66	G	LowQual;SnpGap	downstream_gene_variant	c.*1017C>G	TGGT1_245428	hypothetical protein	Y
AAQM03000491	4	G	T	5	0.8	T	10	0.5	G	LowQual;SnpGap	downstream_gene_variant	c.*1017C>A	TGGT1_245428	hypothetical protein	N
AAQM03000491	50	G	T	14	1	T	23	1	T	LowQual	downstream_gene_variant	c.*1017C>A	TGGT1_245428	hypothetical protein	Y
AAQM03000492	1604	C	T	45	0.93	T	38	0.81	T	LowQual	missense_variant	p.Arg154Cys	TGGT1_411460	hypothetical protein	Y
AAQM03000493	825	C	G	55	1	G	47	1	G	LowQual	missense_variant	p.Arg166Pro	TGGT1_411470	putative transmembrane protein	Y
AAQM03000493	826	G	A	55	1	A	48	0.97	A	LowQual	stop_gained	p.Arg166*	TGGT1_411470	putative transmembrane protein	Y
AAQM03000493	828	A	C	55	1	C	48	0.97	C	LowQual	missense_variant	p.Leu165Arg	TGGT1_411470	putative transmembrane protein	Y
AAQM03000495	621	A	G	47	0.29	A	40	0.5	A	LowQual	synonymous_variant	p.Pro420Pro	TGGT1_322100	myosin-light-chain kinase	Y
AAQM03000495	638	G	C	49	0.34	G	46	0.52	G	LowQual	missense_variant	p.His415Asp	TGGT1_322100	myosin-light-chain kinase	Y
AAQM03000495	725	T	C	75	0.36	T	87	0.55	T	LowQual	missense_variant	p.Ile386Val	TGGT1_322100	myosin-light-chain kinase	Y
AAQM03000496	638	T	C	49	0.48	T	30	0.6	T	LowQual	synonymous_variant	p.Gly212Gly	TGGT1_411490	putative toxoplasma gondii family E protein	Y
AAQM03000496	642	G	C	48	0.5	G	30	0.6	G	LowQual	missense_variant	p.Ala214Pro	TGGT1_411490	putative toxoplasma gondii family E protein	Y
AAQM03000496	787	T	C	54	0.51	T	43	0.48	T	LowQual	missense_variant	p.Met262Thr	TGGT1_411490	putative toxoplasma gondii family E protein	Y
AAQM03000496	1352	G	T	33	0.24	G	55	0.21	G	LowQual	intron_variant	c.1095-190G>T	TGGT1_411490	putative toxoplasma gondii family E protein	Y
AAQM03000498	1054	G	A	175	0.4	G	176	0.33	G	LowQual	upstream_gene_variant	c.-1C>T	TGGT1_411500	hypothetical protein	Y
AAQM03000498	1164	C	A	67	0.29	C	65	0.29	C	LowQual	upstream_gene_variant	c.-1G>T	TGGT1_411500	hypothetical protein	Y
AAQM03000501	1062	T	A	45	0.57	T	42	0.4	T	LowQual	missense_variant	p.Asp128Val	TGGT1_358440	KRUF family protein	Y
AAQM03000501	1069	T	C	44	0.45	T	36	0.52	T	LowQual	missense_variant	p.Thr126Ala	TGGT1_358440	KRUF family protein	Y
AAQM03000501	1072	G	A	43	0.46	G	37	0.51	G	LowQual	missense_variant	p.Pro125Ser	TGGT1_358440	KRUF family protein	Y
AAQM03000504	642	G	C	40	0.97	C	34	1	C	LowQual	missense_variant	p.Ala7Pro	TGGT1_306688	hypothetical protein	Y
AAQM03000504	1599	A	G	17	1	G	14	1	G	LowQual	downstream_gene_variant	c.*810A>G	TGGT1_306688	hypothetical protein	Y
AAQM03000504	1600	C	T	17	1	T	15	0.86	T	LowQual	downstream_gene_variant	c.*810C>T	TGGT1_306688	hypothetical protein	Y
AAQM03000504	1609	G	T	17	1	T	16	0.87	T	LowQual	downstream_gene_variant	c.*810G>T	TGGT1_306688	hypothetical protein	Y
AAQM03000504	1680	A	C	10	0.9	C	12	0.75	A	LowQual	downstream_gene_variant	c.*810A>C	TGGT1_306688	hypothetical protein	N
AAQM03000504	1681	G	C	10	0.9	C	12	0.75	G	LowQual	downstream_gene_variant	c.*810G>C	TGGT1_306688	hypothetical protein	N
AAQM03000505	1066	G	T	61	0.36	G	65	0.53	G	LowQual	missense_variant	p.Pro208Thr	TGGT1_308093	rhoptry kinase family protein (incomplete catalytic triad)	Y
AAQM03000505	1079	T	C	58	0.34	T	59	0.47	T	LowQual	missense_variant	p.Ile203Met	TGGT1_308093	rhoptry kinase family protein (incomplete catalytic triad)	Y
AAQM03000505	1082	A	T	57	0.35	A	59	0.47	A	LowQual	synonymous_variant	p.Pro202Pro	TGGT1_308093	rhoptry kinase family protein (incomplete catalytic triad)	Y
AAQM03000505	1183	T	A	25	0.08	T	39	0.17	T	LowQual	missense_variant	p.Thr169Ser	TGGT1_308093	rhoptry kinase family protein (incomplete catalytic triad)	Y
AAQM03000506	895	C	T	101	0.38	C	89	0.34	C	LowQual	upstream_gene_variant	c.-1G>A	TGGT1_362620	SAG-related sequence protein SRS48E	Y
AAQM03000506	1233	G	A	138	0.32	G	137	0.37	G	LowQual	upstream_gene_variant	c.-1C>T	TGGT1_362620	SAG-related sequence protein SRS48E	Y
AAQM03000506	1307	T	C	116	0.39	T	92	0.36	T	LowQual	upstream_gene_variant	c.-1A>G	TGGT1_362620	SAG-related sequence protein SRS48E	Y
AAQM03000509	57	C	A	544	0.94	A	511	0.92	A	LowQual	downstream_gene_variant	c.*417G>T	TGGT1_411560	hypothetical protein	Y
AAQM03000509	70	A	T	629	0.93	T	595	0.9	T	LowQual	downstream_gene_variant	c.*417T>A	TGGT1_411560	hypothetical protein	Y
AAQM03000509	76	A	G	654	0.89	G	621	0.87	G	LowQual	downstream_gene_variant	c.*417T>C	TGGT1_411560	hypothetical protein	Y
AAQM03000509	100	G	A	712	0.83	A	689	0.81	A	LowQual	downstream_gene_variant	c.*417C>T	TGGT1_411560	hypothetical protein	Y
AAQM03000509	105	C	T	717	0.94	T	692	0.93	T	LowQual	downstream_gene_variant	c.*417G>A	TGGT1_411560	hypothetical protein	Y
AAQM03000509	109	A	C	728	0.88	C	703	0.89	C	LowQual	downstream_gene_variant	c.*417T>G	TGGT1_411560	hypothetical protein	Y
AAQM03000509	193	G	A	832	0.8	A	774	0.8	A	LowQual	downstream_gene_variant	c.*417C>T	TGGT1_411560	hypothetical protein	Y
AAQM03000509	220	C	A	836	0.96	A	775	0.97	A	LowQual	downstream_gene_variant	c.*417G>T	TGGT1_411560	hypothetical protein	Y
AAQM03000509	306	G	A	298	0.54	G	277	0.54	G	LowQual	downstream_gene_variant	c.*417C>T	TGGT1_411560	hypothetical protein	Y
AAQM03000509	577	C	G	142	0.51	C	96	0.58	C	LowQual	downstream_gene_variant	c.*417G>C	TGGT1_411560	hypothetical protein	Y
AAQM03000509	578	G	C	142	0.51	G	96	0.58	G	LowQual	downstream_gene_variant	c.*417C>G	TGGT1_411560	hypothetical protein	Y
AAQM03000509	585	C	A	133	0.68	C	97	0.71	C	LowQual	downstream_gene_variant	c.*417G>T	TGGT1_411560	hypothetical protein	Y
AAQM03000509	607	C	T	130	0.6	C	96	0.59	C	LowQual	downstream_gene_variant	c.*417G>A	TGGT1_411560	hypothetical protein	Y
AAQM03000509	642	G	T	117	0.46	G	87	0.57	G	LowQual	missense_variant	p.Ser134Arg	TGGT1_411560	hypothetical protein	Y
AAQM03000509	1087	A	C	71	0.47	A	64	0.54	A	LowQual	missense_variant	p.Trp39Gly	TGGT1_411560	hypothetical protein	Y
AAQM03000509	1093	C	A	78	0.57	C	70	0.61	C	LowQual	missense_variant	p.Ala37Ser	TGGT1_411560	hypothetical protein	Y
AAQM03000509	1094	C	T	78	0.56	C	70	0.58	C	LowQual	synonymous_variant	p.Thr36Thr	TGGT1_411560	hypothetical protein	Y
AAQM03000510	2	T	A	3	0.66	T	5	0	T	LowQual;SnpGap	upstream_gene_variant	c.-1T>A	TGGT1_411570	polyketide synthase	Y
AAQM03000510	3	A	G	4	0.5	A	5	0	A	LowQual;SnpGap	upstream_gene_variant	c.-1A>G	TGGT1_411570	polyketide synthase	Y
AAQM03000513	644	A	G	36	0.86	G	36	0.75	A	LowQual	synonymous_variant	p.Lys107Lys	TGGT1_411590	nucleoside-triphosphatase	N
AAQM03000513	651	A	G	38	0.86	G	41	0.78	A	LowQual	missense_variant	p.Thr110Ala	TGGT1_411590	nucleoside-triphosphatase	N
AAQM03000514	17	A	C	1	1	C	2	1	C	LowQual	downstream_gene_variant	c.*549T>G	TGGT1_411600	SAG-related sequence protein SRS22I	Y
AAQM03000514	897	C	T	34	0.85	T	41	0.82	T	LowQual	upstream_gene_variant	c.-1G>A	TGGT1_411600	SAG-related sequence protein SRS22I	Y
AAQM03000515	709	G	T	147	0.39	G	172	0.37	G	LowQual	upstream_gene_variant	c.-1G>T	TGGT1_274280	hypothetical protein	Y
AAQM03000515	735	G	A	146	0.65	G	153	0.71	G	LowQual	upstream_gene_variant	c.-1G>A	TGGT1_274280	hypothetical protein	Y
AAQM03000515	749	T	C	165	0.44	T	160	0.48	T	LowQual	upstream_gene_variant	c.-1T>C	TGGT1_274280	hypothetical protein	Y
AAQM03000515	933	A	G	252	0.31	A	288	0.3	A	LowQual	synonymous_variant	p.Gln55Gln	TGGT1_274280	hypothetical protein	Y
AAQM03000518	744	G	A	77	0.58	G	105	0.46	G	LowQual	intron_variant	c.278-82C>T	TGGT1_411610	hypothetical protein	Y
AAQM03000518	811	T	C	75	0.69	T	102	0.54	T	LowQual	intron_variant	c.278-149A>G	TGGT1_411610	hypothetical protein	Y
AAQM03000518	833	G	C	87	0.57	G	106	0.49	G	LowQual	intron_variant	c.277+137C>G	TGGT1_411610	hypothetical protein	Y
AAQM03000518	862	G	C	92	0.45	G	114	0.47	G	LowQual	intron_variant	c.277+108C>G	TGGT1_411610	hypothetical protein	Y
AAQM03000518	989	C	G	74	0.28	C	80	0.4	C	LowQual	intron_variant	c.269-11G>C	TGGT1_411610	hypothetical protein	Y
AAQM03000518	1031	C	T	55	0.83	T	60	0.85	T	LowQual	intron_variant	c.268+53G>A	TGGT1_411610	hypothetical protein	Y
AAQM03000518	1050	C	A	45	0.57	C	48	0.5	C	LowQual	intron_variant	c.268+34G>T	TGGT1_411610	hypothetical protein	Y
AAQM03000518	1070	T	C	31	0.87	C	35	0.77	T	LowQual	intron_variant	c.268+14A>G	TGGT1_411610	hypothetical protein	N
AAQM03000524	1	T	G	20	0.45	T	23	0.52	T	LowQual;SnpGap	downstream_gene_variant	c.*384A>C	TGGT1_411650	hypothetical protein	Y
AAQM03000524	233	C	G	194	0.6	C	185	0.55	C	LowQual	intron_variant	c.222+45G>C	TGGT1_411650	hypothetical protein	Y
AAQM03000524	272	A	T	146	0.41	A	132	0.44	A	LowQual	splice_region_variant&intron_variant	c.222+6T>A	TGGT1_411650	hypothetical protein	Y
AAQM03000524	747	T	C	178	0.62	T	147	0.6	T	LowQual	intron_variant	c.180+307A>G	TGGT1_411650	hypothetical protein	Y
AAQM03000526	577	C	G	129	0.38	C	119	0.34	C	LowQual	intron_variant	c.184-229G>C	TGGT1_411660	hypothetical protein	Y
AAQM03000526	598	T	C	118	0.8	C	126	0.8	C	LowQual	intron_variant	c.184-250A>G	TGGT1_411660	hypothetical protein	Y
AAQM03000526	630	T	C	150	0.38	T	181	0.43	T	LowQual	intron_variant	c.183+270A>G	TGGT1_411660	hypothetical protein	Y
AAQM03000526	649	A	G	173	0.73	A	207	0.73	A	LowQual	intron_variant	c.183+251T>C	TGGT1_411660	hypothetical protein	Y
AAQM03000526	655	G	C	216	0.32	G	249	0.43	G	LowQual	intron_variant	c.183+245C>G	TGGT1_411660	hypothetical protein	Y
AAQM03000526	845	G	A	842	0.58	G	898	0.54	G	LowQual	intron_variant	c.183+55C>T	TGGT1_411660	hypothetical protein	Y
AAQM03000526	896	A	T	1012	0.92	T	995	0.89	T	LowQual	splice_region_variant&intron_variant	c.183+4T>A	TGGT1_411660	hypothetical protein	Y
AAQM03000526	992	A	G	968	0.88	G	944	0.9	G	LowQual	missense_variant	p.Phe31Leu	TGGT1_411660	hypothetical protein	Y
AAQM03000526	1014	T	C	982	0.94	C	937	0.95	C	LowQual	synonymous_variant	p.Ala23Ala	TGGT1_411660	hypothetical protein	Y
AAQM03000526	1265	C	G	140	0.9	G	139	0.9	G	LowQual	upstream_gene_variant	c.-1G>C	TGGT1_411660	hypothetical protein	Y
AAQM03000527	386	G	A	9	0.55	G	15	1	A	LowQual	missense_variant	p.Ala17Thr	TGGT1_411670	hypothetical protein	N
AAQM03000527	722	T	C	12	0.66	T	21	0.66	T	LowQual	intron_variant	c.241+144T>C	TGGT1_411670	hypothetical protein	Y
AAQM03000527	726	T	C	12	0.58	T	22	0.68	T	LowQual	intron_variant	c.241+148T>C	TGGT1_411670	hypothetical protein	Y
AAQM03000527	971	C	A	45	0.53	C	47	0.68	C	LowQual	intron_variant	c.242-156C>A	TGGT1_411670	hypothetical protein	Y
AAQM03000527	975	T	C	45	0.53	T	47	0.68	T	LowQual	intron_variant	c.242-152T>C	TGGT1_411670	hypothetical protein	Y
AAQM03000527	1028	T	G	41	0.51	T	39	0.35	T	LowQual	intron_variant	c.242-99T>G	TGGT1_411670	hypothetical protein	Y
AAQM03000527	1092	A	T	21	0.95	T	22	1	T	LowQual	intron_variant	c.242-35A>T	TGGT1_411670	hypothetical protein	Y
AAQM03000528	4	A	C	16	0.25	A	16	0.31	A	LowQual;SnpGap	upstream_gene_variant	c.-1A>C	TGGT1_411680	hypothetical protein	Y
AAQM03000528	48	C	T	67	0.2	C	63	0.3	C	LowQual	upstream_gene_variant	c.-1C>T	TGGT1_411680	hypothetical protein	Y
AAQM03000528	106	T	C	111	0.31	T	84	0.38	T	LowQual	missense_variant	p.Ser20Pro	TGGT1_411680	hypothetical protein	Y
AAQM03000528	111	C	T	112	0.3	C	86	0.37	C	LowQual	synonymous_variant	p.Pro21Pro	TGGT1_411680	hypothetical protein	Y
AAQM03000528	127	T	A	115	0.58	T	86	0.5	T	LowQual	missense_variant	p.Ser27Thr	TGGT1_411680	hypothetical protein	Y
AAQM03000528	220	T	G	105	0.25	T	82	0.17	T	LowQual	missense_variant	p.Ser58Ala	TGGT1_411680	hypothetical protein	Y
AAQM03000528	224	A	G	103	0.54	A	80	0.48	A	LowQual	missense_variant	p.Asn59Ser	TGGT1_411680	hypothetical protein	Y
AAQM03000528	236	A	C	91	0.78	A	74	0.71	A	LowQual	missense_variant	p.Asp63Ala	TGGT1_411680	hypothetical protein	Y
AAQM03000528	237	T	A	91	0.78	T	74	0.71	T	LowQual	missense_variant	p.Asp63Glu	TGGT1_411680	hypothetical protein	Y
AAQM03000528	238	C	T	92	0.38	C	75	0.29	C	LowQual	stop_gained	p.Arg64*	TGGT1_411680	hypothetical protein	Y
AAQM03000528	241	C	T	94	0.38	C	74	0.29	C	LowQual	missense_variant	p.Arg65Cys	TGGT1_411680	hypothetical protein	Y
AAQM03000528	246	T	C	95	0.12	T	74	0.17	T	LowQual	synonymous_variant	p.Arg66Arg	TGGT1_411680	hypothetical protein	Y
AAQM03000528	261	G	A	78	0.66	G	60	0.65	G	LowQual	synonymous_variant	p.Arg71Arg	TGGT1_411680	hypothetical protein	Y
AAQM03000528	279	T	A	66	0.42	T	51	0.47	T	LowQual	missense_variant	p.His77Gln	TGGT1_411680	hypothetical protein	Y
AAQM03000528	281	C	A	65	0.43	C	52	0.46	C	LowQual	missense_variant	p.Ser78Tyr	TGGT1_411680	hypothetical protein	Y
AAQM03000528	305	T	C	54	0.42	T	44	0.38	T	LowQual	missense_variant	p.Leu86Pro	TGGT1_411680	hypothetical protein	Y
AAQM03000530	1	C	G	4	0.5	C	7	0.42	C	LowQual;SnpGap	downstream_gene_variant	c.*215G>C	TGGT1_411700	hypothetical protein	Y
AAQM03000530	27	C	A	66	0.78	C	39	0.79	C	LowQual	downstream_gene_variant	c.*215G>T	TGGT1_411700	hypothetical protein	Y
AAQM03000530	30	T	C	68	0.79	T	44	0.79	T	LowQual	downstream_gene_variant	c.*215A>G	TGGT1_411700	hypothetical protein	Y
AAQM03000530	51	A	G	105	0.8	G	75	0.82	G	LowQual	downstream_gene_variant	c.*215T>C	TGGT1_411700	hypothetical protein	Y
AAQM03000530	65	G	A	132	0.66	G	95	0.71	G	LowQual	downstream_gene_variant	c.*215C>T	TGGT1_411700	hypothetical protein	Y
AAQM03000530	66	G	T	132	0.65	G	95	0.7	G	LowQual	downstream_gene_variant	c.*215C>A	TGGT1_411700	hypothetical protein	Y
AAQM03000530	90	C	T	172	0.43	C	141	0.43	C	LowQual	downstream_gene_variant	c.*215G>A	TGGT1_411700	hypothetical protein	Y
AAQM03000530	104	C	G	167	0.35	C	146	0.43	C	LowQual	downstream_gene_variant	c.*215G>C	TGGT1_411700	hypothetical protein	Y
AAQM03000530	107	C	T	169	0.33	C	145	0.42	C	LowQual	downstream_gene_variant	c.*215G>A	TGGT1_411700	hypothetical protein	Y
AAQM03000530	145	C	G	258	0.76	C	230	0.78	C	LowQual	downstream_gene_variant	c.*215G>C	TGGT1_411700	hypothetical protein	Y
AAQM03000530	330	C	A	399	0.69	C	406	0.68	C	LowQual	downstream_gene_variant	c.*215G>T	TGGT1_411700	hypothetical protein	Y
AAQM03000530	383	G	A	304	0.65	G	295	0.56	G	LowQual	downstream_gene_variant	c.*215C>T	TGGT1_411700	hypothetical protein	Y
AAQM03000530	421	G	C	242	0.61	G	248	0.58	G	LowQual	downstream_gene_variant	c.*215C>G	TGGT1_411700	hypothetical protein	Y
AAQM03000530	708	C	G	70	0.5	C	82	0.52	C	LowQual	downstream_gene_variant	c.*215G>C	TGGT1_411700	hypothetical protein	Y
AAQM03000535	1	T	G	8	1	G	11	0.54	T	PASS	splice_region_variant&synonymous_variant	p.???187???	TGGT1_411750	hypothetical protein	N
AAQM03000535	110	T	C	94	0.23	T	94	0.21	T	LowQual	missense_variant	p.Thr151Ala	TGGT1_411750	hypothetical protein	Y
AAQM03000535	135	T	A	122	0.26	T	126	0.27	T	LowQual	synonymous_variant	p.Thr142Thr	TGGT1_411750	hypothetical protein	Y
AAQM03000535	149	A	G	138	0.3	A	140	0.31	A	LowQual	missense_variant	p.Trp138Arg	TGGT1_411750	hypothetical protein	Y
AAQM03000535	204	G	T	200	0.39	G	192	0.42	G	LowQual	missense_variant	p.Asp119Glu	TGGT1_411750	hypothetical protein	Y
AAQM03000535	307	A	G	233	0.62	A	217	0.64	A	LowQual	splice_region_variant&intron_variant	c.261-7T>C	TGGT1_411750	hypothetical protein	Y
AAQM03000535	422	G	C	221	0.44	G	167	0.46	G	LowQual	intron_variant	c.261-122C>G	TGGT1_411750	hypothetical protein	Y
AAQM03000535	447	C	T	205	0.46	C	160	0.43	C	LowQual	intron_variant	c.261-147G>A	TGGT1_411750	hypothetical protein	Y
AAQM03000535	466	A	C	198	0.69	A	160	0.56	A	LowQual	intron_variant	c.261-166T>G	TGGT1_411750	hypothetical protein	Y
AAQM03000542	210	G	A	49	0.57	G	42	0.35	G	LowQual	synonymous_variant	p.Ala55Ala	TGGT1_411790	toxoplasma gondii family A protein	Y
AAQM03000542	424	G	A	46	0.5	G	46	0.26	G	LowQual	missense_variant	p.Ala127Thr	TGGT1_411790	toxoplasma gondii family A protein	Y
AAQM03000544	1	T	G	8	0.62	T	6	0.5	T	LowQual;SnpGap	upstream_gene_variant	c.-1T>G	TGGT1_411800	hypothetical protein	Y
AAQM03000544	3	C	T	10	0.6	C	7	0.85	T	LowQual;SnpGap	upstream_gene_variant	c.-1C>T	TGGT1_411800	hypothetical protein	N
AAQM03000544	4	A	T	10	0.7	A	7	1	T	LowQual;SnpGap	upstream_gene_variant	c.-1A>T	TGGT1_411800	hypothetical protein	N
AAQM03000544	33	G	A	24	0.25	G	20	0.15	G	LowQual	upstream_gene_variant	c.-1G>A	TGGT1_411800	hypothetical protein	Y
AAQM03000544	56	G	A	32	0.25	G	29	0.17	G	LowQual	upstream_gene_variant	c.-1G>A	TGGT1_411800	hypothetical protein	Y
AAQM03000544	65	A	G	35	0.31	A	32	0.15	A	LowQual	upstream_gene_variant	c.-1A>G	TGGT1_411800	hypothetical protein	Y
AAQM03000544	67	C	G	35	0.31	C	32	0.15	C	LowQual	upstream_gene_variant	c.-1C>G	TGGT1_411800	hypothetical protein	Y
AAQM03000544	70	T	C	37	0.29	T	32	0.15	T	LowQual	upstream_gene_variant	c.-1T>C	TGGT1_411800	hypothetical protein	Y
AAQM03000544	87	T	A	38	0.34	T	36	0.25	T	LowQual	upstream_gene_variant	c.-1T>A	TGGT1_411800	hypothetical protein	Y
AAQM03000544	89	C	G	38	0.34	C	36	0.25	C	LowQual	upstream_gene_variant	c.-1C>G	TGGT1_411800	hypothetical protein	Y
AAQM03000544	92	G	A	39	0.33	G	37	0.24	G	LowQual	upstream_gene_variant	c.-1G>A	TGGT1_411800	hypothetical protein	Y
AAQM03000544	99	C	A	41	0.34	C	37	0.29	C	LowQual	upstream_gene_variant	c.-1C>A	TGGT1_411800	hypothetical protein	Y
AAQM03000544	633	T	G	60	0.36	T	42	0.35	T	LowQual	missense_variant	p.Ile15Met	TGGT1_411800	hypothetical protein	Y
AAQM03000544	637	G	A	56	0.32	G	41	0.21	G	LowQual	missense_variant	p.Glu17Lys	TGGT1_411800	hypothetical protein	Y
AAQM03000544	655	C	T	55	0.2	C	46	0.15	C	LowQual	missense_variant	p.Arg23Trp	TGGT1_411800	hypothetical protein	Y
AAQM03000544	727	A	C	58	0.56	A	48	0.56	A	LowQual	downstream_gene_variant	c.*84A>C	TGGT1_411800	hypothetical protein	Y
AAQM03000548	45	G	T	102	0.36	G	100	0.34	G	LowQual	missense_variant	p.Gln76Lys	TGGT1_411840	hypothetical protein	Y
AAQM03000548	48	G	A	106	0.31	G	106	0.33	G	LowQual	stop_gained	p.Arg75*	TGGT1_411840	hypothetical protein	Y
AAQM03000548	277	G	C	291	0.61	G	287	0.63	G	LowQual	intron_variant	c.187+111C>G	TGGT1_411840	hypothetical protein	Y
AAQM03000548	346	G	C	207	0.65	G	186	0.64	G	LowQual	intron_variant	c.187+42C>G	TGGT1_411840	hypothetical protein	Y
AAQM03000548	436	A	G	115	0.28	A	93	0.23	A	LowQual	intron_variant	c.178+27T>C	TGGT1_411840	hypothetical protein	Y
AAQM03000548	455	C	A	109	0.2	C	91	0.2	C	LowQual	splice_region_variant&intron_variant	c.178+8G>T	TGGT1_411840	hypothetical protein	Y
AAQM03000548	457	T	G	107	0.53	T	91	0.46	T	LowQual	splice_region_variant&intron_variant	c.178+6A>C	TGGT1_411840	hypothetical protein	Y
AAQM03000548	465	G	A	100	0.55	G	87	0.44	G	LowQual	missense_variant&splice_region_variant	p.Thr59Met	TGGT1_411840	hypothetical protein	Y
AAQM03000548	474	G	T	97	0.21	G	84	0.16	G	LowQual	missense_variant	p.Pro56His	TGGT1_411840	hypothetical protein	Y
AAQM03000548	476	T	A	97	0.38	T	85	0.29	T	LowQual	synonymous_variant	p.Val55Val	TGGT1_411840	hypothetical protein	Y
AAQM03000548	495	A	G	88	1	G	81	1	G	LowQual	missense_variant	p.Leu49Pro	TGGT1_411840	hypothetical protein	Y
AAQM03000548	502	C	A	89	0.68	C	82	0.7	C	LowQual	missense_variant	p.Val47Phe	TGGT1_411840	hypothetical protein	Y
AAQM03000548	519	A	G	79	0.48	A	71	0.5	A	LowQual	missense_variant	p.Val41Ala	TGGT1_411840	hypothetical protein	Y
AAQM03000548	551	A	C	53	0.22	A	53	0.15	A	LowQual	synonymous_variant	p.Arg30Arg	TGGT1_411840	hypothetical protein	Y
AAQM03000548	555	C	G	52	0.71	C	51	0.68	C	LowQual	missense_variant	p.Ser29Thr	TGGT1_411840	hypothetical protein	Y
AAQM03000548	564	C	G	44	0.45	C	47	0.55	C	LowQual	missense_variant	p.Cys26Ser	TGGT1_411840	hypothetical protein	Y
AAQM03000548	584	C	G	27	0.51	C	31	0.54	C	LowQual	missense_variant	p.Met19Ile	TGGT1_411840	hypothetical protein	Y
AAQM03000582	3840	T	G	69	0.57	T	60	0.55	T	LowQual	intergenic_region				Y
AAQM03000568	806	A	G	141	0.12	A	161	0.2	A	LowQual	intergenic_region				Y
AAQM03000568	807	C	T	141	0.12	C	161	0.19	C	LowQual	intergenic_region				Y
AAQM03000568	973	G	A	216	0.27	G	238	0.31	G	LowQual	intergenic_region				Y
AAQM03000568	1063	A	T	255	0.22	A	283	0.25	A	LowQual	intergenic_region				Y
AAQM03000568	1527	G	T	340	0.52	G	310	0.55	G	LowQual	intergenic_region				Y
AAQM03000568	1922	G	A	226	0.4	G	217	0.39	G	LowQual	intergenic_region				Y
AAQM03000572	1403	C	A	78	0.51	C	86	0.3	C	LowQual	intergenic_region				Y
AAQM03000572	1749	T	A	91	0.49	T	66	0.51	T	LowQual	intergenic_region				Y
AAQM03000572	1769	T	G	87	0.49	T	73	0.52	T	LowQual	intergenic_region				Y
AAQM03000572	2569	A	G	88	0.62	A	97	0.4	A	LowQual	intergenic_region				Y
AAQM03000572	3061	A	G	66	0.62	A	66	0.54	A	LowQual	intergenic_region				Y
AAQM03000572	3535	A	C	100	0.49	A	93	0.45	A	LowQual	intergenic_region				Y
AAQM03000572	3548	A	G	98	0.45	A	95	0.44	A	LowQual	intergenic_region				Y
AAQM03000572	4138	G	A	135	0.17	G	113	0.26	G	LowQual	intergenic_region				Y
AAQM03000572	4289	T	A	100	0.15	T	106	0.28	T	LowQual	intergenic_region				Y
AAQM03000572	4306	A	T	100	0.15	A	101	0.25	A	LowQual	intergenic_region				Y
AAQM03000572	4339	C	A	102	0.08	C	91	0.21	C	LowQual	intergenic_region				Y
AAQM03000572	4651	A	G	80	0.62	A	79	0.4	A	LowQual	intergenic_region				Y
AAQM03000572	4860	A	G	72	0.54	A	91	0.41	A	LowQual	intergenic_region				Y
AAQM03000572	5189	G	A	110	0.47	G	110	0.4	G	LowQual	intergenic_region				Y
AAQM03000573	1134	T	G	100	0.53	T	69	0.42	T	LowQual	intergenic_region				Y
AAQM03000573	1953	G	T	91	0.53	G	87	0.51	G	LowQual	intergenic_region				Y
AAQM03000573	3173	C	A	120	0.46	C	105	0.49	C	LowQual	intergenic_region				Y
AAQM03000573	3913	A	G	93	0.49	A	95	0.53	A	LowQual	intergenic_region				Y
AAQM03000579	885	C	T	48	0.35	C	60	0.43	C	LowQual	intergenic_region				Y
AAQM03000579	911	T	C	52	0.42	T	60	0.43	T	LowQual	intergenic_region				Y
AAQM03000579	1097	A	C	81	0.34	A	100	0.36	A	LowQual	intergenic_region				Y
AAQM03000579	1443	G	A	88	0.43	G	96	0.5	G	LowQual	intergenic_region				Y
AAQM03000579	1513	A	C	98	0.55	A	98	0.53	A	LowQual	intergenic_region				Y
AAQM03000579	1683	C	T	73	0.47	C	72	0.33	C	LowQual	intergenic_region				Y
AAQM03000579	1862	C	T	19	0.36	C	24	0.33	C	LowQual	intergenic_region				Y
AAQM03000580	1146	A	T	62	0.29	A	74	0.43	A	LowQual	intergenic_region				Y
AAQM03000581	1092	G	A	43	0.25	G	72	0.3	G	LowQual	intergenic_region				Y
AAQM03000584	27	C	T	5	1	T	7	0.85	T	PASS	intergenic_region				Y
AAQM03000584	43	A	C	9	1	C	13	0.92	C	PASS	intergenic_region				Y
AAQM03000584	549	T	C	26	1	C	12	1	C	PASS	intergenic_region				Y
AAQM03000584	1414	A	T	54	0.5	A	47	0.53	A	LowQual	intergenic_region				Y
AAQM03000584	1473	G	T	60	0.48	G	67	0.47	G	LowQual	intergenic_region				Y
AAQM03000584	1724	C	T	78	0.47	C	83	0.39	C	LowQual	intergenic_region				Y
AAQM03000584	1740	A	C	76	0.5	A	76	0.4	A	LowQual	intergenic_region				Y
AAQM03000584	1880	C	T	35	0.4	C	42	0.33	C	LowQual	intergenic_region				Y
AAQM03000585	1571	C	T	88	0.46	C	96	0.48	C	LowQual	intergenic_region				Y
AAQM03000585	1761	A	G	84	0.36	A	104	0.46	A	LowQual	intergenic_region				Y
AAQM03000585	2420	G	A	113	0.5	G	109	0.54	G	LowQual	intergenic_region				Y
AAQM03000586	854	C	T	62	0.37	C	66	0.4	C	LowQual	intergenic_region				Y
AAQM03000586	868	A	T	70	0.38	A	70	0.44	A	LowQual	intergenic_region				Y
AAQM03000586	874	G	A	68	0.38	G	73	0.46	G	LowQual	intergenic_region				Y
AAQM03000586	1014	C	T	84	0.44	C	81	0.46	C	LowQual	intergenic_region				Y
AAQM03000586	2589	C	T	10	0.7	C	7	1	T	LowQual	intergenic_region				N
AAQM03000586	2603	A	T	9	0.66	A	7	1	T	LowQual	intergenic_region				N
AAQM03000586	2609	G	A	5	0.8	A	6	1	A	LowQual	intergenic_region				Y
AAQM03000588	990	A	G	109	0.36	A	106	0.46	A	LowQual	intergenic_region				Y
AAQM03000588	1008	G	A	96	0.39	G	97	0.46	G	LowQual	intergenic_region				Y
AAQM03000588	1037	G	C	96	0.39	G	82	0.52	G	LowQual	intergenic_region				Y
AAQM03000588	1108	C	A	89	0.49	C	69	0.5	C	LowQual	intergenic_region				Y
AAQM03000588	1171	G	C	89	0.48	G	56	0.44	G	LowQual	intergenic_region				Y
AAQM03000588	1174	T	C	87	0.49	T	54	0.42	T	LowQual	intergenic_region				Y
AAQM03000588	1226	A	G	82	0.46	A	50	0.36	A	LowQual	intergenic_region				Y
AAQM03000588	1497	A	G	16	1	G	16	1	G	LowQual	intergenic_region				Y
AAQM03000588	1501	C	T	17	1	T	17	1	T	LowQual	intergenic_region				Y
AAQM03000588	1522	G	A	16	1	A	16	1	A	PASS	intergenic_region				Y
AAQM03000589	979	C	T	111	0.22	C	133	0.16	C	LowQual	intergenic_region				Y
AAQM03000589	984	A	G	109	0.21	A	128	0.14	A	LowQual	intergenic_region				Y
AAQM03000589	992	G	A	115	0.21	G	130	0.14	G	LowQual	intergenic_region				Y
AAQM03000589	995	G	A	116	0.2	G	126	0.15	G	LowQual	intergenic_region				Y
AAQM03000589	1126	G	T	164	0.47	G	164	0.49	G	LowQual	intergenic_region				Y
AAQM03000589	1278	G	A	136	0.25	G	132	0.23	G	LowQual	intergenic_region				Y
AAQM03000590	1271	G	T	90	0.42	G	76	0.34	G	LowQual	intergenic_region				Y
AAQM03000590	1284	G	A	87	0.44	G	79	0.32	G	LowQual	intergenic_region				Y
AAQM03000590	1373	C	A	59	0.23	C	62	0.22	C	LowQual	intergenic_region				Y
AAQM03000590	2086	C	T	54	0.9	T	53	0.88	T	LowQual	intergenic_region				Y
AAQM03000590	2096	G	T	56	0.91	T	50	0.88	T	LowQual	intergenic_region				Y
AAQM03000592	80	T	G	11	1	G	13	1	G	LowQual	intergenic_region				Y
AAQM03000592	4739	A	C	67	0.17	A	72	0.13	A	LowQual	intergenic_region				Y
AAQM03000592	4809	T	C	73	0.32	T	71	0.21	T	LowQual	intergenic_region				Y
AAQM03000592	4813	T	A	75	0.32	T	74	0.2	T	LowQual	intergenic_region				Y
AAQM03000592	4824	T	C	79	0.32	T	73	0.21	T	LowQual	intergenic_region				Y
AAQM03000592	4851	A	T	78	0.38	A	74	0.28	A	LowQual	intergenic_region				Y
AAQM03000592	4866	A	G	84	0.4	A	80	0.32	A	LowQual	intergenic_region				Y
AAQM03000592	4872	G	C	86	0.4	G	80	0.32	G	LowQual	intergenic_region				Y
AAQM03000592	4969	G	A	85	0.5	G	88	0.46	G	LowQual	intergenic_region				Y
AAQM03000592	4972	A	C	83	0.54	A	87	0.45	A	LowQual	intergenic_region				Y
AAQM03000592	5007	A	G	67	0.55	A	73	0.53	A	LowQual	intergenic_region				Y
AAQM03000594	3200	G	C	53	1	C	51	0.98	C	LowQual	intergenic_region				Y
AAQM03000596	61	C	T	0	0	C	2	0.5	C	LowQual	intergenic_region				Y
AAQM03000596	87	C	G	0	0	C	1	1	G	LowQual	intergenic_region				N
AAQM03000596	100	C	G	0	0	C	1	1	G	LowQual	intergenic_region				N
AAQM03000597	900	G	T	37	0.1	G	34	0.17	G	LowQual	intergenic_region				Y
AAQM03000597	959	G	A	42	0.19	G	42	0.33	G	LowQual	intergenic_region				Y
AAQM03000598	800	G	A	47	0.85	A	30	0.76	G	LowQual	intergenic_region				N
AAQM03000601	82	C	T	24	0.66	C	20	0.7	C	LowQual	intergenic_region				Y
AAQM03000601	100	A	G	28	0.71	A	23	0.73	A	LowQual	intergenic_region				Y
AAQM03000601	1195	A	G	49	1	G	41	1	G	LowQual	intergenic_region				Y
AAQM03000602	586	A	G	46	0.17	A	39	0.23	A	LowQual	intergenic_region				Y
AAQM03000602	656	C	T	54	0.37	C	40	0.3	C	LowQual	intergenic_region				Y
AAQM03000602	708	C	T	58	0.46	C	56	0.32	C	LowQual	intergenic_region				Y
AAQM03000602	757	G	C	71	0.57	G	72	0.29	G	LowQual	intergenic_region				Y
AAQM03000602	790	A	G	79	0.59	A	90	0.38	A	LowQual	intergenic_region				Y
AAQM03000602	810	G	A	86	0.61	G	94	0.41	G	LowQual	intergenic_region				Y
AAQM03000602	822	T	C	93	0.61	T	98	0.43	T	LowQual	intergenic_region				Y
AAQM03000602	831	T	C	95	0.62	T	98	0.44	T	LowQual	intergenic_region				Y
AAQM03000602	848	A	G	102	0.61	A	101	0.47	A	LowQual	intergenic_region				Y
AAQM03000602	966	G	A	91	0.56	G	91	0.56	G	LowQual	intergenic_region				Y
AAQM03000602	969	T	C	89	0.56	T	91	0.57	T	LowQual	intergenic_region				Y
AAQM03000602	982	G	T	88	0.54	G	95	0.55	G	LowQual	intergenic_region				Y
AAQM03000602	1100	A	T	93	0.58	A	100	0.57	A	LowQual	intergenic_region				Y
AAQM03000602	1115	T	C	92	0.54	T	87	0.57	T	LowQual	intergenic_region				Y
AAQM03000602	1157	A	C	96	0.5	A	82	0.43	A	LowQual	intergenic_region				Y
AAQM03000602	1275	G	A	89	0.43	G	82	0.45	G	LowQual	intergenic_region				Y
AAQM03000602	1339	G	T	85	0.5	G	82	0.45	G	LowQual	intergenic_region				Y
AAQM03000602	1506	G	A	96	0.54	G	98	0.63	G	LowQual	intergenic_region				Y
AAQM03000602	1623	T	C	97	0.58	T	119	0.47	T	LowQual	intergenic_region				Y
AAQM03000602	1653	A	G	101	0.56	A	113	0.49	A	LowQual	intergenic_region				Y
AAQM03000602	1720	C	T	91	0.45	C	109	0.43	C	LowQual	intergenic_region				Y
AAQM03000602	1863	G	A	104	0.48	G	78	0.55	G	LowQual	intergenic_region				Y
AAQM03000602	1973	C	G	78	0.55	C	97	0.53	C	LowQual	intergenic_region				Y
AAQM03000602	2311	G	T	94	0.56	G	117	0.52	G	LowQual	intergenic_region				Y
AAQM03000602	2339	A	T	99	0.56	A	123	0.52	A	LowQual	intergenic_region				Y
AAQM03000602	3070	T	G	104	0.49	T	101	0.44	T	LowQual	intergenic_region				Y
AAQM03000602	3087	T	C	101	0.45	T	95	0.45	T	LowQual	intergenic_region				Y
AAQM03000602	3093	A	C	100	0.47	A	98	0.46	A	LowQual	intergenic_region				Y
AAQM03000602	3159	T	C	99	0.45	T	95	0.52	T	LowQual	intergenic_region				Y
AAQM03000602	3439	A	G	108	0.51	A	99	0.38	A	LowQual	intergenic_region				Y
AAQM03000602	3482	T	A	102	0.44	T	98	0.55	T	LowQual;SnpGap	intergenic_region				Y
AAQM03000602	4025	C	T	74	0.35	C	80	0.23	C	LowQual	intergenic_region				Y
AAQM03000602	4156	G	T	49	0.57	G	57	0.56	G	LowQual	intergenic_region				Y
AAQM03000609	16	G	A	10	0.9	A	26	0.92	A	LowQual	intergenic_region				Y
AAQM03000609	44	C	T	36	0.5	C	56	0.48	C	LowQual	intergenic_region				Y
AAQM03000609	53	T	C	40	0.85	C	61	0.91	C	LowQual	intergenic_region				Y
AAQM03000609	603	G	A	203	0.67	G	212	0.69	G	LowQual	intergenic_region				Y
AAQM03000609	612	G	T	218	0.69	G	232	0.7	G	LowQual	intergenic_region				Y
AAQM03000609	620	G	A	223	0.69	G	244	0.71	G	LowQual	intergenic_region				Y
AAQM03000609	628	G	C	227	0.69	G	248	0.72	G	LowQual	intergenic_region				Y
AAQM03000609	661	G	A	231	0.64	G	259	0.7	G	LowQual	intergenic_region				Y
AAQM03000609	678	G	A	231	0.35	G	254	0.33	G	LowQual	intergenic_region				Y
AAQM03000609	681	G	A	227	0.34	G	255	0.32	G	LowQual	intergenic_region				Y
AAQM03000609	698	T	C	226	0.51	T	249	0.54	T	LowQual	intergenic_region				Y
AAQM03000609	745	G	T	218	0.36	G	226	0.4	G	LowQual	intergenic_region				Y
AAQM03000609	800	A	G	179	0.41	A	171	0.42	A	LowQual	intergenic_region				Y
AAQM03000609	818	A	G	157	0.44	A	170	0.47	A	LowQual	intergenic_region				Y
AAQM03000609	883	C	T	119	0.27	C	125	0.38	C	LowQual	intergenic_region				Y
AAQM03000609	889	C	G	111	0.26	C	120	0.37	C	LowQual	intergenic_region				Y
AAQM03000611	1	C	A	73	0.52	C	69	0.53	C	LowQual;SnpGap	intergenic_region				Y
AAQM03000611	2	T	C	78	0.7	T	73	0.67	T	LowQual;SnpGap	intergenic_region				Y
AAQM03000611	3	G	C	83	0.6	G	81	0.61	G	LowQual;SnpGap	intergenic_region				Y
AAQM03000611	14	A	G	201	0.31	A	186	0.32	A	LowQual	intergenic_region				Y
AAQM03000611	408	T	C	304	0.57	T	316	0.6	T	LowQual	intergenic_region				Y
AAQM03000611	440	G	C	246	0.67	G	257	0.66	G	LowQual	intergenic_region				Y
AAQM03000611	481	A	T	224	0.7	A	223	0.68	A	LowQual	intergenic_region				Y
AAQM03000611	498	G	C	248	0.89	C	235	0.86	C	LowQual	intergenic_region				Y
AAQM03000611	511	A	G	276	0.9	G	268	0.89	G	LowQual	intergenic_region				Y
AAQM03000611	656	A	G	736	0.33	A	687	0.37	A	LowQual	intergenic_region				Y
AAQM03000611	678	C	T	711	0.38	C	665	0.39	C	LowQual	intergenic_region				Y
AAQM03000611	850	A	G	492	0.88	G	422	0.9	G	LowQual	intergenic_region				Y
AAQM03000611	884	G	C	334	0.88	C	299	0.9	C	LowQual	intergenic_region				Y
AAQM03000611	899	C	G	252	0.32	C	223	0.34	C	LowQual	intergenic_region				Y
AAQM03000611	900	T	A	251	0.33	T	221	0.35	T	LowQual	intergenic_region				Y
AAQM03000611	911	C	T	202	0.35	C	173	0.38	C	LowQual	intergenic_region				Y
AAQM03000619	5806	C	A	130	0.36	C	144	0.31	C	LowQual	intergenic_region				Y
AAQM03000619	5986	A	T	151	0.68	A	155	0.69	A	LowQual	intergenic_region				Y
AAQM03000619	6453	C	T	141	0.65	C	134	0.63	C	LowQual	intergenic_region				Y
AAQM03000619	6512	G	A	125	0.36	G	130	0.37	G	LowQual	intergenic_region				Y
AAQM03000619	6524	T	G	128	0.36	T	133	0.33	T	LowQual	intergenic_region				Y
AAQM03000619	6579	C	T	106	0.33	C	107	0.28	C	LowQual	intergenic_region				Y
AAQM03000619	6583	A	C	101	0.35	A	105	0.28	A	LowQual	intergenic_region				Y
AAQM03000619	6676	G	A	75	0.16	G	58	0.25	G	LowQual	intergenic_region				Y
AAQM03000619	6693	A	G	66	0.13	A	56	0.23	A	LowQual	intergenic_region				Y
AAQM03000619	6695	C	T	64	0.14	C	55	0.25	C	LowQual	intergenic_region				Y
AAQM03000617	913	T	A	94	0.37	T	115	0.43	T	LowQual	intergenic_region				Y
AAQM03000617	940	G	A	111	0.15	G	125	0.22	G	LowQual	intergenic_region				Y
AAQM03000617	961	G	T	122	0.27	G	132	0.28	G	LowQual	intergenic_region				Y
AAQM03000617	1002	A	G	134	0.21	A	128	0.26	A	LowQual	intergenic_region				Y
AAQM03000617	1093	T	A	124	0.25	T	111	0.21	T	LowQual	intergenic_region				Y
AAQM03000617	1095	T	C	124	0.25	T	110	0.2	T	LowQual	intergenic_region				Y
AAQM03000617	1195	A	G	64	0.39	A	77	0.38	A	LowQual	intergenic_region				Y
AAQM03000618	844	C	A	94	0.47	C	85	0.49	C	LowQual	intergenic_region				Y
AAQM03000618	2497	A	G	109	0.45	A	124	0.54	A	LowQual	intergenic_region				Y
AAQM03000618	2888	T	C	117	0.51	T	112	0.38	T	LowQual	intergenic_region				Y
AAQM03000618	3449	A	T	80	0.51	A	86	0.52	A	LowQual	intergenic_region				Y
AAQM03000618	3598	G	A	72	0.47	G	70	0.52	G	LowQual	intergenic_region				Y
AAQM03000618	3627	C	T	70	0.48	C	63	0.53	C	LowQual	intergenic_region				Y
AAQM03000618	3630	A	G	72	0.51	A	64	0.45	A	LowQual	intergenic_region				Y
AAQM03000618	3633	C	A	70	0.51	C	64	0.45	C	LowQual	intergenic_region				Y
AAQM03000618	3669	T	G	70	0.52	T	63	0.5	T	LowQual	intergenic_region				Y
AAQM03000625	587	A	G	6	1	G	10	1	G	PASS	intergenic_region				Y
AAQM03000625	588	C	A	6	1	A	10	1	A	PASS	intergenic_region				Y
AAQM03000620	420	G	A	74	0.77	G	55	0.85	A	LowQual	intergenic_region				N
AAQM03000620	878	T	C	204	0.43	T	227	0.4	T	LowQual	intergenic_region				Y
AAQM03000620	1011	C	A	214	0.3	C	234	0.3	C	LowQual	intergenic_region				Y
AAQM03000620	1647	T	C	74	1	C	74	0.94	C	LowQual	intergenic_region				Y
AAQM03000620	1827	C	G	71	0.45	C	61	0.47	C	LowQual	intergenic_region				Y
AAQM03000623	1062	C	T	30	1	T	46	1	T	LowQual	intergenic_region				Y
AAQM03000627	995	G	C	51	0.27	G	54	0.24	G	LowQual	intergenic_region				Y
AAQM03000627	997	A	C	51	0.23	A	54	0.22	A	LowQual	intergenic_region				Y
AAQM03000627	1018	G	C	47	0.19	G	50	0.18	G	LowQual	intergenic_region				Y
AAQM03000627	1021	G	T	47	0.21	G	50	0.18	G	LowQual	intergenic_region				Y
AAQM03000627	1029	G	C	42	0.16	G	49	0.16	G	LowQual	intergenic_region				Y
AAQM03000627	1031	C	T	42	0.16	C	46	0.15	C	LowQual	intergenic_region				Y
AAQM03000630	2848	T	C	64	0.12	T	59	0.25	T	LowQual	intergenic_region				Y
AAQM03000630	2883	C	A	76	0.23	C	71	0.3	C	LowQual	intergenic_region				Y
AAQM03000630	3016	G	T	130	0.54	G	114	0.63	G	LowQual	intergenic_region				Y
AAQM03000630	3026	A	G	132	0.58	A	115	0.66	A	LowQual	intergenic_region				Y
AAQM03000630	3069	C	T	129	0.56	C	113	0.67	C	LowQual	intergenic_region				Y
AAQM03000630	3122	C	T	113	0.49	C	88	0.62	C	LowQual	intergenic_region				Y
AAQM03000630	3169	T	C	93	0.46	T	70	0.5	T	LowQual	intergenic_region				Y
AAQM03000630	5347	G	A	51	0.9	A	43	0.9	A	LowQual	intergenic_region				Y
AAQM03000636	1357	A	G	315	0.39	A	297	0.49	A	LowQual	intergenic_region				Y
AAQM03000636	1956	G	A	320	0.27	G	289	0.25	G	LowQual	intergenic_region				Y
AAQM03000636	2128	G	A	308	0.42	G	246	0.45	G	LowQual	intergenic_region				Y
AAQM03000631	1613	T	G	39	0.53	T	36	0.36	T	LowQual	intergenic_region				Y
AAQM03000639	726	G	C	8	1	C	9	1	C	PASS	intergenic_region				Y
AAQM03000639	732	A	G	8	1	G	10	1	G	PASS	intergenic_region				Y
AAQM03000639	733	T	G	8	1	G	10	1	G	PASS	intergenic_region				Y
AAQM03000639	734	G	A	8	1	A	10	1	A	PASS	intergenic_region				Y
AAQM03000639	748	A	G	14	1	G	11	1	G	LowQual	intergenic_region				Y
AAQM03000641	175	G	A	38	0.78	G	30	0.93	A	LowQual	intergenic_region				N
AAQM03000642	878	G	A	65	0.38	G	79	0.27	G	LowQual	intergenic_region				Y
AAQM03000642	881	T	A	66	0.37	T	80	0.27	T	LowQual	intergenic_region				Y
AAQM03000642	961	C	G	59	0.54	C	79	0.29	C	LowQual	intergenic_region				Y
AAQM03000642	962	G	T	59	0.54	G	81	0.27	G	LowQual	intergenic_region				Y
AAQM03000642	966	C	G	63	0.57	C	81	0.3	C	LowQual	intergenic_region				Y
AAQM03000642	972	G	A	65	0.29	G	83	0.15	G	LowQual	intergenic_region				Y
AAQM03000642	975	G	A	64	0.29	G	81	0.16	G	LowQual	intergenic_region				Y
AAQM03000646	1342	T	A	39	1	A	36	1	A	LowQual	intergenic_region				Y
AAQM03000646	4998	C	A	65	0.23	C	62	0.33	C	LowQual	intergenic_region				Y
AAQM03000646	5006	C	T	66	0.22	C	66	0.37	C	LowQual	intergenic_region				Y
AAQM03000646	5358	A	T	108	0.46	A	92	0.51	A	LowQual	intergenic_region				Y
AAQM03000646	6353	T	C	163	0.5	T	134	0.5	T	LowQual	intergenic_region				Y
AAQM03000646	6436	T	C	68	0.52	T	50	0.62	T	LowQual	intergenic_region				Y
AAQM03000646	6541	G	T	51	0.49	G	40	0.65	G	LowQual	intergenic_region				Y
AAQM03000646	6597	A	C	44	0.45	A	38	0.57	A	LowQual	intergenic_region				Y
AAQM03000646	6835	G	T	33	0.96	T	45	1	T	LowQual	intergenic_region				Y
AAQM03000648	4708	A	G	47	0	A	40	0	A	LowQual	intergenic_region				Y
AAQM03000659	4458	T	A	58	0.65	T	45	0.48	T	LowQual	intergenic_region				Y
AAQM03000655	965	T	C	93	0.51	T	91	0.5	T	LowQual	intergenic_region				Y
AAQM03000655	1060	A	G	77	0.5	A	91	0.47	A	LowQual	intergenic_region				Y
AAQM03000655	1431	T	G	63	0.26	T	47	0.21	T	LowQual	intergenic_region				Y
AAQM03000657	660	C	A	87	0.41	C	86	0.5	C	LowQual	intergenic_region				Y
AAQM03000657	711	A	G	113	0.54	A	95	0.65	A	LowQual	intergenic_region				Y
AAQM03000657	717	C	T	115	0.55	C	97	0.63	C	LowQual	intergenic_region				Y
AAQM03000657	718	C	T	115	0.55	C	97	0.63	C	LowQual	intergenic_region				Y
AAQM03000657	794	T	C	149	0.35	T	142	0.37	T	LowQual	intergenic_region				Y
AAQM03000657	1746	T	C	151	0.27	T	152	0.33	T	LowQual	intergenic_region				Y
AAQM03000657	1914	G	T	170	0.31	G	145	0.31	G	LowQual	intergenic_region				Y
AAQM03000657	1922	C	G	163	0.32	C	140	0.3	C	LowQual	intergenic_region				Y
AAQM03000657	1926	G	T	164	0.31	G	140	0.3	G	LowQual	intergenic_region				Y
AAQM03000657	1937	G	C	172	0.33	G	140	0.32	G	LowQual	intergenic_region				Y
AAQM03000657	2035	C	T	153	0.34	C	128	0.27	C	LowQual	intergenic_region				Y
AAQM03000657	2708	A	C	113	0.3	A	113	0.3	A	LowQual	intergenic_region				Y
AAQM03000658	933	G	A	60	0.98	A	59	0.94	A	LowQual	intergenic_region				Y
AAQM03000660	2217	C	G	63	0.63	C	77	0.59	C	LowQual	intergenic_region				Y
AAQM03000660	2303	A	G	28	0.64	A	30	0.5	A	LowQual	intergenic_region				Y
AAQM03000661	2985	A	G	52	1	G	49	1	G	LowQual	intergenic_region				Y
AAQM03000667	715	A	G	106	0.29	A	94	0.32	A	LowQual	intergenic_region				Y
AAQM03000667	804	A	T	131	0.31	A	125	0.35	A	LowQual	intergenic_region				Y
AAQM03000667	1069	G	A	90	0.37	G	82	0.4	G	LowQual	intergenic_region				Y
AAQM03000667	1221	T	C	119	0.31	T	140	0.33	T	LowQual	intergenic_region				Y
AAQM03000667	1236	G	A	116	0.31	G	142	0.32	G	LowQual	intergenic_region				Y
AAQM03000667	1339	C	T	137	0.32	C	136	0.3	C	LowQual	intergenic_region				Y
AAQM03000667	1358	G	A	138	0.31	G	141	0.29	G	LowQual	intergenic_region				Y
AAQM03000667	1366	G	A	136	0.36	G	139	0.3	G	LowQual	intergenic_region				Y
AAQM03000667	1371	G	T	135	0.71	G	138	0.64	G	LowQual	intergenic_region				Y
AAQM03000667	1394	C	T	120	0.34	C	130	0.25	C	LowQual	intergenic_region				Y
AAQM03000667	1405	T	G	121	0.33	T	123	0.26	T	LowQual	intergenic_region				Y
AAQM03000667	1555	C	T	73	0.19	C	82	0.17	C	LowQual	intergenic_region				Y
AAQM03000663	845	T	C	94	0.51	T	60	0.53	T	LowQual	intergenic_region				Y
AAQM03000663	846	A	C	93	0.51	A	60	0.53	A	LowQual	intergenic_region				Y
AAQM03000664	1	C	T	4	0.75	C	3	0.66	C	LowQual;SnpGap	intergenic_region				Y
AAQM03000664	2	G	A	5	0.6	G	5	0.2	G	LowQual;SnpGap	intergenic_region				Y
AAQM03000664	4	T	C	5	0.2	T	5	0.6	T	LowQual;SnpGap	intergenic_region				Y
AAQM03000664	748	A	T	76	0.5	A	60	0.46	A	LowQual	intergenic_region				Y
AAQM03000664	941	A	G	17	0.82	G	13	0.92	G	LowQual	intergenic_region				Y
AAQM03000665	2876	T	G	73	0.39	T	66	0.43	T	LowQual	intergenic_region				Y
AAQM03000668	694	A	C	49	1	C	55	1	C	LowQual	intergenic_region				Y
AAQM03000668	753	G	T	50	1	T	55	0.98	T	LowQual	intergenic_region				Y
AAQM03000668	761	C	A	49	1	A	53	1	A	LowQual	intergenic_region				Y
AAQM03000668	1939	C	G	55	1	G	45	1	G	LowQual	intergenic_region				Y
AAQM03000668	1964	G	A	48	1	A	48	1	A	LowQual	intergenic_region				Y
AAQM03000669	6599	A	G	68	0.11	A	78	0.21	A	LowQual	intergenic_region				Y
AAQM03000669	6606	A	G	72	0.15	A	82	0.28	A	LowQual	intergenic_region				Y
AAQM03000669	6607	G	T	71	0.15	G	83	0.27	G	LowQual	intergenic_region				Y
AAQM03000669	7033	G	A	124	0.34	G	148	0.33	G	LowQual	intergenic_region				Y
AAQM03000669	7130	C	T	121	0.23	C	131	0.29	C	LowQual	intergenic_region				Y
AAQM03000669	7134	G	A	124	0.22	G	132	0.28	G	LowQual	intergenic_region				Y
AAQM03000669	7206	A	G	100	0.52	A	112	0.45	A	LowQual	intergenic_region				Y
AAQM03000669	7225	T	A	103	0.53	T	101	0.44	T	LowQual	intergenic_region				Y
AAQM03000669	7298	G	A	74	0.28	G	71	0.33	G	LowQual	intergenic_region				Y
AAQM03000669	7311	T	G	69	0.23	T	63	0.31	T	LowQual	intergenic_region				Y
AAQM03000669	11613	C	G	20	1	G	18	1	G	LowQual	intergenic_region				Y
AAQM03000670	1011	T	C	182	0.34	T	191	0.36	T	LowQual	intergenic_region				Y
AAQM03000670	1219	T	C	207	0.42	T	252	0.5	T	LowQual	intergenic_region				Y
AAQM03000670	1220	T	C	207	0.42	T	252	0.5	T	LowQual	intergenic_region				Y
AAQM03000670	1221	C	G	208	0.42	C	249	0.5	C	LowQual	intergenic_region				Y
AAQM03000670	1229	A	C	210	0.12	A	252	0.15	A	LowQual	intergenic_region				Y
AAQM03000670	1239	C	T	216	0.27	C	247	0.35	C	LowQual	intergenic_region				Y
AAQM03000670	1259	A	G	219	0.31	A	256	0.32	A	LowQual	intergenic_region				Y
AAQM03000670	1309	G	A	241	0.19	G	246	0.17	G	LowQual	intergenic_region				Y
AAQM03000670	1394	A	G	273	0.16	A	267	0.13	A	LowQual	intergenic_region				Y
AAQM03000670	1413	C	T	274	0.16	C	274	0.19	C	LowQual	intergenic_region				Y
AAQM03000670	1494	C	T	283	0.21	C	303	0.15	C	LowQual	intergenic_region				Y
AAQM03000670	1650	T	A	296	0.32	T	298	0.31	T	LowQual	intergenic_region				Y
AAQM03000670	1918	A	G	252	0.37	A	293	0.36	A	LowQual	intergenic_region				Y
AAQM03000670	2101	G	A	188	0.37	G	209	0.3	G	LowQual	intergenic_region				Y
AAQM03000678	6200	T	G	8	1	G	11	1	G	LowQual	intergenic_region				Y
AAQM03000676	634	G	A	173	0.23	G	163	0.28	G	LowQual	intergenic_region				Y
AAQM03000676	748	C	A	152	0.28	C	167	0.29	C	LowQual	intergenic_region				Y
AAQM03000676	828	T	A	170	0.27	T	179	0.25	T	LowQual	intergenic_region				Y
AAQM03000676	852	A	G	192	0.16	A	174	0.12	A	LowQual	intergenic_region				Y
AAQM03000683	2107	C	G	38	0.81	G	49	0.67	C	LowQual	intergenic_region				N
AAQM03000683	2182	A	G	44	0.88	G	65	0.89	G	LowQual	intergenic_region				Y
AAQM03000680	1512	C	T	93	0.46	C	84	0.47	C	LowQual	intergenic_region				Y
AAQM03000680	1514	G	T	93	0.46	G	84	0.47	G	LowQual	intergenic_region				Y
AAQM03000680	1515	G	C	93	0.46	G	84	0.47	G	LowQual	intergenic_region				Y
AAQM03000680	1517	T	A	92	0.46	T	83	0.49	T	LowQual	intergenic_region				Y
AAQM03000680	1518	G	T	93	0.46	G	83	0.48	G	LowQual	intergenic_region				Y
AAQM03000680	1520	G	C	94	0.46	G	82	0.48	G	LowQual	intergenic_region				Y
AAQM03000680	1524	G	C	98	0.46	G	80	0.5	G	LowQual	intergenic_region				Y
AAQM03000680	1525	T	G	98	0.46	T	79	0.51	T	LowQual	intergenic_region				Y
AAQM03000680	1526	G	C	98	0.46	G	78	0.51	G	LowQual	intergenic_region				Y
AAQM03000680	1527	G	A	98	0.46	G	77	0.5	G	LowQual	intergenic_region				Y
AAQM03000680	1531	A	T	99	0.47	A	79	0.5	A	LowQual	intergenic_region				Y
AAQM03000680	1540	G	T	101	0.46	G	88	0.5	G	LowQual	intergenic_region				Y
AAQM03000681	695	A	G	33	0.57	A	36	0.66	A	LowQual	intergenic_region				Y
AAQM03000681	700	C	A	31	0.54	C	35	0.65	C	LowQual	intergenic_region				Y
AAQM03000681	1511	C	G	24	0.29	C	30	0.16	C	LowQual	intergenic_region				Y
AAQM03000681	1513	T	C	24	0.29	T	33	0.18	T	LowQual	intergenic_region				Y
AAQM03000682	8306	G	C	54	1	C	39	1	C	LowQual	intergenic_region				Y
AAQM03000682	8313	A	G	55	1	G	41	1	G	LowQual	intergenic_region				Y
AAQM03000682	8316	T	C	55	1	C	42	1	C	LowQual	intergenic_region				Y
AAQM03000682	8358	G	A	53	1	A	45	1	A	LowQual	intergenic_region				Y
AAQM03000682	8360	G	A	53	1	A	45	1	A	LowQual	intergenic_region				Y
AAQM03000682	8373	A	G	51	1	G	46	1	G	LowQual	intergenic_region				Y
AAQM03000682	9269	C	A	23	1	A	19	1	A	LowQual	intergenic_region				Y
AAQM03000682	9272	A	G	23	1	G	17	1	G	LowQual	intergenic_region				Y
AAQM03000682	9280	A	T	22	1	T	14	1	T	LowQual	intergenic_region				Y
AAQM03000682	9296	A	G	18	1	G	13	1	G	LowQual	intergenic_region				Y
AAQM03000682	9299	C	T	18	1	T	13	1	T	LowQual	intergenic_region				Y
AAQM03000684	1229	C	T	148	0.79	C	151	0.75	C	LowQual	intergenic_region				Y
AAQM03000684	1231	T	C	147	0.74	T	152	0.65	T	LowQual	intergenic_region				Y
AAQM03000684	1242	T	C	141	0.82	C	146	0.82	C	LowQual	intergenic_region				Y
AAQM03000684	1243	T	C	141	0.7	T	147	0.65	T	LowQual	intergenic_region				Y
AAQM03000684	1256	T	G	137	0.72	T	148	0.64	T	LowQual	intergenic_region				Y
AAQM03000684	1261	T	G	136	0.72	T	152	0.63	T	LowQual	intergenic_region				Y
AAQM03000684	1293	G	C	114	0.67	G	137	0.6	G	LowQual	intergenic_region				Y
AAQM03000684	1298	C	A	107	0.81	A	134	0.78	C	LowQual	intergenic_region				N
AAQM03000685	827	T	C	120	0.4	T	106	0.36	T	LowQual	intergenic_region				Y
AAQM03000685	1266	G	C	57	0.77	G	62	0.72	G	LowQual	intergenic_region				Y
AAQM03000685	1267	G	A	57	0.78	G	61	0.78	G	LowQual	intergenic_region				Y
AAQM03000685	1268	T	G	57	0.78	T	61	0.78	T	LowQual	intergenic_region				Y
AAQM03000685	1271	G	A	56	0.8	A	61	0.78	G	LowQual	intergenic_region				N
AAQM03000685	1661	C	T	7	0.57	C	11	0.72	C	LowQual	intergenic_region				Y
AAQM03000686	914	G	C	514	0.56	G	528	0.56	G	LowQual	intergenic_region				Y
AAQM03000686	995	G	C	500	0.46	G	527	0.49	G	LowQual	intergenic_region				Y
AAQM03000686	1141	T	C	510	0.48	T	519	0.45	T	LowQual	intergenic_region				Y
AAQM03000686	1229	T	A	589	0.48	T	530	0.44	T	LowQual	intergenic_region				Y
AAQM03000686	1768	C	T	176	1	T	135	0.99	T	LowQual	intergenic_region				Y
AAQM03000686	1810	T	G	143	0.49	T	125	0.4	T	LowQual	intergenic_region				Y
AAQM03000687	128	C	A	53	0.83	A	52	0.88	A	LowQual	intergenic_region				Y
AAQM03000687	654	C	T	106	0.33	C	140	0.33	C	LowQual	intergenic_region				Y
AAQM03000687	2944	G	C	58	0.65	G	59	0.74	G	LowQual	intergenic_region				Y
AAQM03000687	2945	G	A	55	0.74	G	58	0.75	G	LowQual	intergenic_region				Y
AAQM03000687	2946	T	G	55	0.74	T	58	0.75	T	LowQual	intergenic_region				Y
AAQM03000687	2949	G	A	54	0.75	G	60	0.75	G	LowQual	intergenic_region				Y
AAQM03000689	1958	C	A	90	0.73	C	100	0.78	C	LowQual	intergenic_region				Y
AAQM03000689	1966	A	T	76	0.77	A	81	0.74	A	LowQual	intergenic_region				Y
AAQM03000689	1970	C	A	75	0.77	C	78	0.76	C	LowQual	intergenic_region				Y
AAQM03000690	7969	G	A	59	0.33	G	59	0.33	G	LowQual	intergenic_region				Y
AAQM03000691	847	G	A	129	0.27	G	118	0.33	G	LowQual	intergenic_region				Y
AAQM03000691	980	G	A	136	0.29	G	134	0.29	G	LowQual	intergenic_region				Y
AAQM03000691	989	A	T	130	0.29	A	134	0.29	A	LowQual	intergenic_region				Y
AAQM03000691	990	G	T	131	0.29	G	133	0.3	G	LowQual	intergenic_region				Y
AAQM03000691	991	T	C	131	0.29	T	133	0.3	T	LowQual	intergenic_region				Y
AAQM03000692	797	T	C	96	0.34	T	81	0.32	T	LowQual	intergenic_region				Y
AAQM03000692	1436	T	G	11	1	G	19	1	G	LowQual	intergenic_region				Y
AAQM03000692	1438	G	T	11	1	T	19	1	T	LowQual	intergenic_region				Y
AAQM03000692	1441	G	A	11	1	A	19	1	A	LowQual	intergenic_region				Y
AAQM03000692	1444	A	G	16	1	G	22	1	G	LowQual	intergenic_region				Y
AAQM03000692	1451	G	A	19	1	A	24	1	A	LowQual	intergenic_region				Y
AAQM03000692	1454	C	G	19	1	G	24	1	G	LowQual	intergenic_region				Y
AAQM03000693	2954	C	G	58	0.29	C	44	0.29	C	LowQual	intergenic_region				Y
AAQM03000693	3233	G	A	210	0.74	G	207	0.7	G	LowQual	intergenic_region				Y
AAQM03000693	3276	G	T	268	0.79	G	270	0.74	G	LowQual	intergenic_region				Y
AAQM03000693	3482	T	G	351	0.42	T	351	0.47	T	LowQual	intergenic_region				Y
AAQM03000693	3931	C	T	303	0.32	C	323	0.28	C	LowQual	intergenic_region				Y
AAQM03000693	4156	G	A	309	0.28	G	334	0.35	G	LowQual	intergenic_region				Y
AAQM03000693	4309	T	C	321	0.32	T	322	0.3	T	LowQual	intergenic_region				Y
AAQM03000693	4310	G	A	318	0.52	G	319	0.49	G	LowQual	intergenic_region				Y
AAQM03000693	4311	A	G	319	0.32	A	320	0.3	A	LowQual	intergenic_region				Y
AAQM03000693	4449	A	G	301	0.37	A	273	0.38	A	LowQual	intergenic_region				Y
AAQM03000693	4528	C	T	302	0.31	C	273	0.33	C	LowQual	intergenic_region				Y
AAQM03000693	4832	C	A	216	0.28	C	216	0.32	C	LowQual	intergenic_region				Y
AAQM03000700	653	T	A	70	0.32	T	64	0.37	T	LowQual	intergenic_region				Y
AAQM03000700	684	A	T	86	0.38	A	72	0.37	A	LowQual	intergenic_region				Y
AAQM03000700	706	C	T	90	0.4	C	70	0.4	C	LowQual	intergenic_region				Y
AAQM03000700	749	G	A	96	0.45	G	75	0.38	G	LowQual	intergenic_region				Y
AAQM03000700	895	T	C	104	0.52	T	86	0.47	T	LowQual	intergenic_region				Y
AAQM03000700	1099	C	G	94	0.52	C	98	0.47	C	LowQual	intergenic_region				Y
AAQM03000700	1174	G	A	87	0.43	G	83	0.43	G	LowQual	intergenic_region				Y
AAQM03000700	1175	G	A	89	0.42	G	84	0.42	G	LowQual	intergenic_region				Y
AAQM03000700	1229	C	A	87	0.5	C	81	0.51	C	LowQual	intergenic_region				Y
AAQM03000700	1270	A	G	91	0.53	A	85	0.56	A	LowQual	intergenic_region				Y
AAQM03000700	1474	C	G	112	0.51	C	98	0.55	C	LowQual	intergenic_region				Y
AAQM03000700	1532	G	C	103	0.53	G	104	0.48	G	LowQual	intergenic_region				Y
AAQM03000700	1562	A	G	105	0.53	A	104	0.5	A	LowQual	intergenic_region				Y
AAQM03000700	1574	G	A	106	0.52	G	110	0.51	G	LowQual	intergenic_region				Y
AAQM03000700	1585	T	C	108	0.55	T	102	0.5	T	LowQual	intergenic_region				Y
AAQM03000700	1867	G	T	108	0.45	G	117	0.57	G	LowQual	intergenic_region				Y
AAQM03000700	1977	T	C	114	0.51	T	112	0.48	T	LowQual	intergenic_region				Y
AAQM03000700	2215	C	G	112	0.45	C	98	0.55	C	LowQual	intergenic_region				Y
AAQM03000700	2311	T	A	80	0.46	T	78	0.64	T	LowQual	intergenic_region				Y
AAQM03000700	2764	A	G	48	0.97	G	35	0.97	G	LowQual	intergenic_region				Y
AAQM03000697	595	G	A	57	0.36	G	42	0.3	G	LowQual	intergenic_region				Y
AAQM03000697	608	C	T	59	0.4	C	41	0.41	C	LowQual	intergenic_region				Y
AAQM03000697	906	T	G	62	0.72	T	56	0.73	T	LowQual	intergenic_region				Y
AAQM03000697	967	T	A	60	0.73	T	54	0.77	T	LowQual	intergenic_region				Y
AAQM03000697	1146	T	C	10	0.8	C	15	0.93	C	LowQual	intergenic_region				Y
AAQM03000698	765	C	T	52	0.32	C	67	0.28	C	LowQual	intergenic_region				Y
AAQM03000698	787	A	T	59	0.37	A	68	0.3	A	LowQual	intergenic_region				Y
AAQM03000698	826	T	C	73	0.42	T	83	0.38	T	LowQual	intergenic_region				Y
AAQM03000698	1023	C	G	116	0.55	C	111	0.5	C	LowQual	intergenic_region				Y
AAQM03000698	1252	C	T	86	0.56	C	69	0.5	C	LowQual	intergenic_region				Y
AAQM03000698	1507	A	T	86	0.5	A	100	0.44	A	LowQual	intergenic_region				Y
AAQM03000698	1514	C	T	92	0.5	C	100	0.42	C	LowQual	intergenic_region				Y
AAQM03000698	1665	C	T	108	0.54	C	111	0.53	C	LowQual	intergenic_region				Y
AAQM03000698	1712	T	G	103	0.58	T	93	0.47	T	LowQual	intergenic_region				Y
AAQM03000698	1744	T	C	97	0.53	T	90	0.46	T	LowQual	intergenic_region				Y
AAQM03000698	1899	C	A	82	0.58	C	78	0.51	C	LowQual	intergenic_region				Y
AAQM03000698	2158	A	C	98	0.5	A	110	0.55	A	LowQual	intergenic_region				Y
AAQM03000698	2410	G	T	93	0.54	G	112	0.51	G	LowQual	intergenic_region				Y
AAQM03000698	2719	T	C	103	0.48	T	108	0.46	T	LowQual	intergenic_region				Y
AAQM03000698	2819	C	T	111	0.5	C	109	0.49	C	LowQual	intergenic_region				Y
AAQM03000698	2883	T	A	97	0.46	T	107	0.45	T	LowQual	intergenic_region				Y
AAQM03000698	3070	A	G	122	0.47	A	108	0.48	A	LowQual	intergenic_region				Y
AAQM03000698	3260	G	A	101	0.41	G	118	0.45	G	LowQual	intergenic_region				Y
AAQM03000698	3277	A	C	96	0.41	A	117	0.46	A	LowQual	intergenic_region				Y
AAQM03000698	3369	A	G	98	0.6	A	121	0.54	A	LowQual	intergenic_region				Y
AAQM03000698	3381	G	A	91	0.6	G	122	0.54	G	LowQual	intergenic_region				Y
AAQM03000698	3785	C	A	100	0.56	C	94	0.63	C	LowQual	intergenic_region				Y
AAQM03000698	3790	C	T	101	0.56	C	93	0.62	C	LowQual	intergenic_region				Y
AAQM03000698	3906	A	G	81	0.35	A	62	0.43	A	LowQual	intergenic_region				Y
AAQM03000698	3928	T	C	69	0.31	T	60	0.4	T	LowQual	intergenic_region				Y
AAQM03000698	3964	T	C	48	0.33	T	44	0.34	T	LowQual	intergenic_region				Y
AAQM03000698	4005	A	T	37	0.35	A	30	0.26	A	LowQual	intergenic_region				Y
AAQM03000698	4033	A	T	29	0.41	A	25	0.32	A	LowQual	intergenic_region				Y
AAQM03000699	123	G	A	19	0.89	A	10	0.9	A	LowQual	intergenic_region				Y
AAQM03000699	145	C	T	21	0.9	T	15	0.93	T	LowQual	intergenic_region				Y
AAQM03000699	250	T	A	29	1	A	34	1	A	LowQual	intergenic_region				Y
AAQM03000701	878	A	G	47	0.78	A	56	0.8	G	LowQual	intergenic_region				N
AAQM03000706	1	C	G	179	0.72	C	162	0.72	C	LowQual	intergenic_region				Y
AAQM03000706	2	G	A	196	0.44	G	180	0.44	G	LowQual	intergenic_region				Y
AAQM03000706	3	C	A	223	0.45	C	205	0.43	C	LowQual	intergenic_region				Y
AAQM03000706	4	T	G	257	0.55	T	235	0.6	T	LowQual	intergenic_region				Y
AAQM03000706	136	G	A	1641	0.87	A	1641	0.85	A	LowQual	intergenic_region				Y
AAQM03000706	137	G	C	1636	0.92	C	1643	0.92	C	LowQual	intergenic_region				Y
AAQM03000706	151	C	A	475	0.75	C	454	0.62	C	LowQual	intergenic_region				Y
AAQM03000706	166	T	C	1506	0.33	T	1516	0.35	T	LowQual	intergenic_region				Y
AAQM03000706	208	G	C	912	0.71	G	887	0.69	G	LowQual	intergenic_region				Y
AAQM03000706	256	C	T	840	0.73	C	819	0.71	C	LowQual	intergenic_region				Y
AAQM03000706	279	A	G	744	0.65	A	710	0.65	A	LowQual	intergenic_region				Y
AAQM03000706	304	A	G	391	0.52	A	390	0.55	A	LowQual	intergenic_region				Y
AAQM03000706	306	G	A	375	0.54	G	370	0.58	G	LowQual	intergenic_region				Y
AAQM03000706	330	G	C	108	0.58	G	123	0.53	G	LowQual	intergenic_region				Y
AAQM03000706	387	A	C	88	0.54	A	89	0.57	A	LowQual	intergenic_region				Y
AAQM03000706	439	G	T	64	0.46	G	74	0.47	G	LowQual	intergenic_region				Y
AAQM03000707	906	A	C	46	0.8	C	52	0.86	C	LowQual	intergenic_region				Y
AAQM03000707	923	G	A	48	0.77	G	53	0.86	A	LowQual	intergenic_region				N
AAQM03000707	987	T	C	48	0.7	T	59	0.83	C	LowQual	intergenic_region				N
AAQM03000707	1024	T	C	52	0.73	T	60	0.88	C	LowQual	intergenic_region				N
AAQM03000707	1037	A	C	51	0.72	A	56	0.89	C	LowQual	intergenic_region				N
AAQM03000707	1779	G	T	111	0.44	G	98	0.52	G	LowQual	intergenic_region				Y
AAQM03000707	1861	C	T	100	0.44	C	104	0.51	C	LowQual	intergenic_region				Y
AAQM03000707	1886	C	T	94	0.41	C	108	0.49	C	LowQual	intergenic_region				Y
AAQM03000707	1924	C	T	92	0.51	C	104	0.46	C	LowQual	intergenic_region				Y
AAQM03000707	1958	T	C	95	0.5	T	114	0.57	T	LowQual	intergenic_region				Y
AAQM03000707	1986	G	A	102	0.5	G	117	0.54	G	LowQual	intergenic_region				Y
AAQM03000711	2005	G	C	126	0.3	G	120	0.3	G	LowQual	intergenic_region				Y
AAQM03000711	2021	T	G	122	0.31	T	119	0.3	T	LowQual	intergenic_region				Y
AAQM03000711	2022	T	C	122	0.31	T	120	0.3	T	LowQual	intergenic_region				Y
AAQM03000711	2027	C	T	123	0.31	C	121	0.32	C	LowQual	intergenic_region				Y
AAQM03000711	2082	A	C	107	0.42	A	101	0.47	A	LowQual	intergenic_region				Y
AAQM03000711	2094	C	T	99	0.44	C	96	0.46	C	LowQual	intergenic_region				Y
AAQM03000712	286	C	G	970	0.42	C	1047	0.43	C	LowQual	intergenic_region				Y
AAQM03000712	363	A	G	1008	0.73	A	1058	0.73	A	LowQual	intergenic_region				Y
AAQM03000712	511	A	C	984	0.61	A	1018	0.64	A	LowQual	intergenic_region				Y
AAQM03000712	530	G	A	941	0.52	G	984	0.55	G	LowQual	intergenic_region				Y
AAQM03000712	572	G	A	1006	0.39	G	1039	0.41	G	LowQual	intergenic_region				Y
AAQM03000712	781	C	G	783	0.43	C	815	0.38	C	LowQual	intergenic_region				Y
AAQM03000712	782	G	C	778	0.32	G	812	0.28	G	LowQual	intergenic_region				Y
AAQM03000712	788	A	G	741	0.42	A	770	0.36	A	LowQual	intergenic_region				Y
AAQM03000712	928	A	G	211	0.49	A	231	0.48	A	LowQual	intergenic_region				Y
AAQM03000712	969	G	T	47	0.4	G	60	0.31	G	LowQual;SnpGap	intergenic_region				Y
AAQM03000713	21	A	G	64	0.51	A	70	0.45	A	LowQual	intergenic_region				Y
AAQM03000713	92	G	C	221	0.88	C	259	0.88	C	LowQual	intergenic_region				Y
AAQM03000713	99	G	C	233	0.87	C	265	0.89	C	LowQual	intergenic_region				Y
AAQM03000713	375	T	A	220	0.4	T	211	0.43	T	LowQual	intergenic_region				Y
AAQM03000713	474	G	A	128	0.23	G	110	0.34	G	LowQual	intergenic_region				Y
AAQM03000713	475	G	T	127	0.24	G	110	0.34	G	LowQual	intergenic_region				Y
AAQM03000713	764	C	T	192	0.39	C	182	0.36	C	LowQual	intergenic_region				Y
AAQM03000714	1645	G	C	130	0.54	G	134	0.57	G	LowQual	intergenic_region				Y
AAQM03000717	1210	G	A	48	1	A	48	1	A	LowQual	intergenic_region				Y
AAQM03000717	1211	C	A	48	1	A	48	1	A	LowQual	intergenic_region				Y
AAQM03000719	601	G	C	114	0.39	G	123	0.39	G	LowQual	intergenic_region				Y
AAQM03000719	717	T	A	224	0.28	T	202	0.31	T	LowQual	intergenic_region				Y
AAQM03000719	723	G	A	240	0.3	G	206	0.33	G	LowQual	intergenic_region				Y
AAQM03000719	800	G	A	327	0.33	G	297	0.31	G	LowQual	intergenic_region				Y
AAQM03000719	1742	C	T	142	0.96	T	136	0.97	T	LowQual	intergenic_region				Y
AAQM03000722	795	G	C	64	0.35	G	59	0.25	G	LowQual	intergenic_region				Y
AAQM03000722	872	T	C	94	0.44	T	76	0.42	T	LowQual	intergenic_region				Y
AAQM03000722	874	A	G	93	0.45	A	76	0.42	A	LowQual	intergenic_region				Y
AAQM03000722	1042	C	T	93	0.49	C	100	0.5	C	LowQual	intergenic_region				Y
AAQM03000722	1083	T	C	101	0.52	T	108	0.48	T	LowQual	intergenic_region				Y
AAQM03000722	1174	C	T	92	0.47	C	115	0.4	C	LowQual	intergenic_region				Y
AAQM03000722	1262	A	C	92	0.48	A	123	0.56	A	LowQual	intergenic_region				Y
AAQM03000722	1280	C	T	92	0.46	C	127	0.55	C	LowQual	intergenic_region				Y
AAQM03000722	1297	A	G	90	0.46	A	118	0.5	A	LowQual	intergenic_region				Y
AAQM03000722	1491	A	G	107	0.55	A	98	0.46	A	LowQual	intergenic_region				Y
AAQM03000722	1797	C	T	65	0.55	C	60	0.66	C	LowQual	intergenic_region				Y
AAQM03000722	5501	T	C	50	1	C	50	1	C	LowQual	intergenic_region				Y
AAQM03000722	5502	T	C	50	1	C	50	1	C	LowQual	intergenic_region				Y
AAQM03000723	1800	T	C	41	1	C	31	1	C	LowQual	intergenic_region				Y
AAQM03000725	1937	G	C	70	0.22	G	57	0.17	G	LowQual	intergenic_region				Y
AAQM03000725	1960	C	T	73	0.27	C	58	0.17	C	LowQual	intergenic_region				Y
AAQM03000725	1964	G	T	73	0.28	G	59	0.18	G	LowQual	intergenic_region				Y
AAQM03000725	2003	G	C	73	0.39	G	69	0.31	G	LowQual	intergenic_region				Y
AAQM03000725	3353	A	C	44	0.5	A	61	0.47	A	LowQual	intergenic_region				Y
AAQM03000730	2385	C	G	103	0.36	C	85	0.31	C	LowQual	intergenic_region				Y
AAQM03000730	2414	T	C	110	0.34	T	89	0.3	T	LowQual	intergenic_region				Y
AAQM03000732	5001	C	G	4	1	G	6	1	G	LowQual	intergenic_region				Y
AAQM03000733	2330	T	G	63	0.17	T	77	0.2	T	LowQual	intergenic_region				Y
AAQM03000734	1137	A	G	233	0.37	A	209	0.28	A	LowQual	intergenic_region				Y
AAQM03000734	1142	A	G	241	0.38	A	213	0.28	A	LowQual	intergenic_region				Y
AAQM03000734	1326	G	C	398	0.65	G	345	0.54	G	LowQual	intergenic_region				Y
AAQM03000734	1387	G	C	350	0.24	G	288	0.2	G	LowQual	intergenic_region				Y
AAQM03000734	1453	G	A	196	0.22	G	185	0.24	G	LowQual	intergenic_region				Y
AAQM03000734	1474	G	A	144	0.27	G	136	0.25	G	LowQual	intergenic_region				Y
AAQM03000734	1475	T	C	140	0.27	T	135	0.29	T	LowQual	intergenic_region				Y
AAQM03000734	1485	C	T	117	0.52	C	110	0.56	C	LowQual	intergenic_region				Y
AAQM03000734	1493	A	G	87	0.55	A	89	0.62	A	LowQual	intergenic_region				Y
AAQM03000735	211	C	T	182	0.5	C	167	0.46	C	LowQual	intergenic_region				Y
AAQM03000740	709	C	A	124	0.2	C	133	0.3	C	LowQual	intergenic_region				Y
AAQM03000740	732	T	G	121	0.22	T	146	0.29	T	LowQual	intergenic_region				Y
AAQM03000740	1576	A	G	162	0.47	A	175	0.42	A	LowQual	intergenic_region				Y
AAQM03000740	1663	T	G	181	0.51	T	211	0.45	T	LowQual	intergenic_region				Y
AAQM03000740	1921	A	G	78	0.25	A	75	0.24	A	LowQual	intergenic_region				Y
AAQM03000740	1923	G	T	76	0.26	G	75	0.25	G	LowQual	intergenic_region				Y
AAQM03000741	2062	A	G	56	1	G	57	1	G	LowQual	intergenic_region				Y
AAQM03000741	15404	A	G	61	0.31	A	50	0.14	A	LowQual	intergenic_region				Y
AAQM03000741	15423	T	G	78	0.46	T	68	0.33	T	LowQual	intergenic_region				Y
AAQM03000741	15425	A	G	78	0.46	A	69	0.33	A	LowQual	intergenic_region				Y
AAQM03000741	15437	A	G	93	0.53	A	80	0.38	A	LowQual	intergenic_region				Y
AAQM03000741	15518	G	A	134	0.36	G	123	0.35	G	LowQual	intergenic_region				Y
AAQM03000743	1606	C	T	98	0.24	C	102	0.19	C	LowQual	intergenic_region				Y
AAQM03000743	1625	T	A	94	0.27	T	97	0.2	T	LowQual	intergenic_region				Y
AAQM03000743	1650	G	A	101	0.39	G	106	0.43	G	LowQual	intergenic_region				Y
AAQM03000743	1661	C	A	98	0.36	C	103	0.39	C	LowQual	intergenic_region				Y
AAQM03000743	1663	A	T	98	0.36	A	104	0.39	A	LowQual	intergenic_region				Y
AAQM03000743	1994	C	T	94	0.3	C	85	0.24	C	LowQual	intergenic_region				Y
AAQM03000743	2154	G	T	66	0.25	G	61	0.34	G	LowQual	intergenic_region				Y
AAQM03000744	1459	C	T	92	0.56	C	107	0.54	C	LowQual	intergenic_region				Y
AAQM03000744	1499	G	T	109	0.57	G	124	0.6	G	LowQual	intergenic_region				Y
AAQM03000744	1598	A	T	96	0.48	A	89	0.5	A	LowQual	intergenic_region				Y
AAQM03000744	1625	T	G	87	0.44	T	70	0.44	T	LowQual	intergenic_region				Y
AAQM03000744	1629	A	T	86	0.44	A	68	0.45	A	LowQual	intergenic_region				Y
AAQM03000744	1646	G	A	85	0.42	G	64	0.42	G	LowQual	intergenic_region				Y
AAQM03000746	2287	T	G	50	0.26	T	46	0.15	T	LowQual	intergenic_region				Y
AAQM03000746	2428	G	T	67	0.5	G	59	0.38	G	LowQual	intergenic_region				Y
AAQM03000746	2535	T	C	93	0.55	T	80	0.45	T	LowQual	intergenic_region				Y
AAQM03000746	2643	G	T	179	0.36	G	155	0.36	G	LowQual	intergenic_region				Y
AAQM03000746	2645	A	G	180	0.36	A	153	0.37	A	LowQual	intergenic_region				Y
AAQM03000746	2678	C	T	235	0.69	C	223	0.65	C	LowQual	intergenic_region				Y
AAQM03000746	2701	A	C	266	0.62	A	249	0.54	A	LowQual	intergenic_region				Y
AAQM03000746	2704	A	G	268	0.63	A	246	0.55	A	LowQual	intergenic_region				Y
AAQM03000746	2846	C	G	300	0.49	C	264	0.43	C	LowQual	intergenic_region				Y
AAQM03000746	2849	T	C	298	0.39	T	263	0.31	T	LowQual	intergenic_region				Y
AAQM03000746	2850	G	A	297	0.39	G	261	0.31	G	LowQual	intergenic_region				Y
AAQM03000746	2857	C	A	292	0.69	C	254	0.64	C	LowQual	intergenic_region				Y
AAQM03000746	2863	C	T	271	0.5	C	236	0.41	C	LowQual	intergenic_region				Y
AAQM03000746	2865	G	C	270	0.4	G	235	0.31	G	LowQual	intergenic_region				Y
AAQM03000746	2867	A	G	266	0.61	A	233	0.54	A	LowQual	intergenic_region				Y
AAQM03000746	2898	T	C	234	0.34	T	192	0.35	T	LowQual	intergenic_region				Y
AAQM03000746	2901	C	T	234	0.32	C	192	0.33	C	LowQual	intergenic_region				Y
AAQM03000746	2904	T	C	233	0.34	T	185	0.37	T	LowQual	intergenic_region				Y
AAQM03000746	2966	A	T	154	0.38	A	133	0.41	A	LowQual	intergenic_region				Y
AAQM03000746	2969	G	T	144	0.36	G	130	0.41	G	LowQual	intergenic_region				Y
AAQM03000746	2981	G	A	128	0.37	G	116	0.38	G	LowQual	intergenic_region				Y
AAQM03000746	3001	A	T	104	0.74	A	96	0.7	A	LowQual	intergenic_region				Y
AAQM03000746	3030	C	T	81	0.39	C	69	0.52	C	LowQual	intergenic_region				Y
AAQM03000746	3039	T	G	74	0.31	T	60	0.41	T	LowQual	intergenic_region				Y
AAQM03000746	3045	C	G	63	0.36	C	51	0.49	C	LowQual	intergenic_region				Y
AAQM03000746	3050	T	C	62	0.5	T	58	0.62	T	LowQual	intergenic_region				Y
AAQM03000746	3059	C	T	50	0.44	C	48	0.62	C	LowQual	intergenic_region				Y
AAQM03000746	3060	A	G	51	0.43	A	49	0.61	A	LowQual	intergenic_region				Y
AAQM03000746	3065	C	T	51	0.47	C	44	0.59	C	LowQual	intergenic_region				Y
AAQM03000746	3075	T	C	46	0.47	T	41	0.53	T	LowQual	intergenic_region				Y
AAQM03000747	600	A	G	40	0.22	A	41	0.24	A	LowQual	intergenic_region				Y
AAQM03000747	1657	G	T	83	0.43	G	59	0.59	G	LowQual	intergenic_region				Y
AAQM03000747	1694	T	A	78	0.42	T	66	0.56	T	LowQual	intergenic_region				Y
AAQM03000747	2009	T	G	49	0.28	T	55	0.32	T	LowQual	intergenic_region				Y
AAQM03000747	2035	C	T	45	0.2	C	47	0.29	C	LowQual	intergenic_region				Y
AAQM03000747	2042	G	C	45	0.17	G	44	0.25	G	LowQual	intergenic_region				Y
AAQM03000747	2045	A	C	43	0.16	A	39	0.2	A	LowQual	intergenic_region				Y
AAQM03000747	2047	G	A	43	0.16	G	42	0.19	G	LowQual	intergenic_region				Y
AAQM03000747	2056	C	T	40	0.12	C	40	0.17	C	LowQual	intergenic_region				Y
AAQM03000747	2057	T	C	40	0.12	T	40	0.17	T	LowQual	intergenic_region				Y
AAQM03000748	207	T	C	46	0.58	T	49	0.48	T	LowQual	intergenic_region				Y
AAQM03000748	217	A	G	57	0.5	A	58	0.43	A	LowQual	intergenic_region				Y
AAQM03000748	264	A	T	101	0.3	A	100	0.26	A	LowQual	intergenic_region				Y
AAQM03000748	271	G	A	104	0.79	G	103	0.79	G	LowQual	intergenic_region				Y
AAQM03000748	306	C	G	134	0.85	G	126	0.82	G	LowQual	intergenic_region				Y
AAQM03000748	312	T	C	135	0.78	T	131	0.75	T	LowQual	intergenic_region				Y
AAQM03000748	319	A	C	129	0.84	C	128	0.8	C	LowQual	intergenic_region				Y
AAQM03000748	386	A	T	138	0.28	A	162	0.33	A	LowQual	intergenic_region				Y
AAQM03000748	399	G	A	139	0.87	A	161	0.84	A	LowQual	intergenic_region				Y
AAQM03000748	406	C	G	140	0.87	G	164	0.84	G	LowQual	intergenic_region				Y
AAQM03000748	422	A	G	143	0.44	A	165	0.32	A	LowQual	intergenic_region				Y
AAQM03000748	427	C	G	146	0.74	C	161	0.68	C	LowQual	intergenic_region				Y
AAQM03000748	428	C	A	147	0.74	C	161	0.68	C	LowQual	intergenic_region				Y
AAQM03000748	431	A	G	146	0.74	A	160	0.68	A	LowQual	intergenic_region				Y
AAQM03000748	445	T	A	138	0.86	A	159	0.84	A	LowQual	intergenic_region				Y
AAQM03000748	540	G	C	85	0.28	G	76	0.3	G	LowQual	intergenic_region				Y
AAQM03000748	541	C	T	84	0.55	C	74	0.55	C	LowQual	intergenic_region				Y
AAQM03000748	543	A	G	83	0.55	A	73	0.56	A	LowQual	intergenic_region				Y
AAQM03000748	551	A	C	77	0.12	A	66	0.22	A	LowQual	intergenic_region				Y
AAQM03000748	563	T	G	65	0.26	T	50	0.2	T	LowQual	intergenic_region				Y
AAQM03000748	568	C	G	59	0.59	C	45	0.42	C	LowQual	intergenic_region				Y
AAQM03000748	575	T	G	51	0.58	T	39	0.46	T	LowQual	intergenic_region				Y
AAQM03000753	10970	C	G	1	0	C	2	1	G	LowQual	intergenic_region				N
AAQM03000753	12378	T	C	36	0.91	C	41	0.9	C	LowQual	intergenic_region				Y
AAQM03000753	16959	C	T	71	0.3	C	77	0.18	C	LowQual	intergenic_region				Y
AAQM03000753	16967	A	T	72	0.33	A	79	0.18	A	LowQual	intergenic_region				Y
AAQM03000753	16993	T	C	77	0.35	T	84	0.19	T	LowQual	intergenic_region				Y
AAQM03000753	17001	A	C	80	0.33	A	82	0.19	A	LowQual	intergenic_region				Y
AAQM03000753	17003	T	C	80	0.33	T	82	0.19	T	LowQual	intergenic_region				Y
AAQM03000753	17005	T	A	80	0.33	T	81	0.19	T	LowQual	intergenic_region				Y
AAQM03000753	17006	C	A	80	0.33	C	81	0.19	C	LowQual	intergenic_region				Y
AAQM03000753	17150	C	A	80	0.3	C	64	0.12	C	LowQual	intergenic_region				Y
AAQM03000751	678	T	C	51	0.74	T	56	0.66	T	LowQual	intergenic_region				Y
AAQM03000751	1365	A	G	70	0.21	A	52	0.28	A	LowQual	intergenic_region				Y
AAQM03000752	1268	C	A	78	0.43	C	80	0.42	C	LowQual	intergenic_region				Y
AAQM03000752	1791	G	A	79	0.4	G	65	0.32	G	LowQual	intergenic_region				Y
AAQM03000752	1916	A	C	78	0.33	A	62	0.35	A	LowQual	intergenic_region				Y
AAQM03000752	1917	A	G	78	0.33	A	62	0.37	A	LowQual	intergenic_region				Y
AAQM03000752	1918	G	C	78	0.33	G	62	0.35	G	LowQual	intergenic_region				Y
AAQM03000752	1996	C	T	42	0.33	C	38	0.5	C	LowQual	intergenic_region				Y
AAQM03000752	2005	A	G	33	0.36	A	34	0.5	A	LowQual	intergenic_region				Y
AAQM03000754	481	G	A	72	0.2	G	77	0.09	G	LowQual	intergenic_region				Y
AAQM03000754	660	G	T	64	0.25	G	75	0.2	G	LowQual	intergenic_region				Y
AAQM03000754	666	G	A	63	0.22	G	71	0.18	G	LowQual	intergenic_region				Y
AAQM03000759	807	G	A	68	0.52	G	86	0.61	G	LowQual	intergenic_region				Y
AAQM03000759	827	A	C	71	0.5	A	93	0.64	A	LowQual	intergenic_region				Y
AAQM03000759	1564	C	T	124	0.45	C	87	0.52	C	LowQual	intergenic_region				Y
AAQM03000759	1585	C	T	122	0.46	C	90	0.55	C	LowQual	intergenic_region				Y
AAQM03000760	683	G	A	75	0.62	G	79	0.53	G	LowQual	intergenic_region				Y
AAQM03000760	880	A	G	125	0.16	A	130	0.16	A	LowQual	intergenic_region				Y
AAQM03000760	885	A	T	129	0.15	A	129	0.17	A	LowQual	intergenic_region				Y
AAQM03000760	999	T	G	136	0.35	T	139	0.39	T	LowQual	intergenic_region				Y
AAQM03000760	1174	T	A	130	0.36	T	150	0.28	T	LowQual	intergenic_region				Y
AAQM03000760	1281	C	T	133	0.28	C	143	0.3	C	LowQual	intergenic_region				Y
AAQM03000760	1347	A	T	115	0.4	A	124	0.29	A	LowQual	intergenic_region				Y
AAQM03000760	2094	T	A	151	0.33	T	163	0.38	T	LowQual	intergenic_region				Y
AAQM03000760	2722	G	A	163	0.31	G	187	0.42	G	LowQual	intergenic_region				Y
AAQM03000760	2793	G	A	184	0.3	G	195	0.41	G	LowQual	intergenic_region				Y
AAQM03000760	3192	A	C	134	0.29	A	132	0.28	A	LowQual	intergenic_region				Y
AAQM03000760	3255	G	T	137	0.29	G	117	0.25	G	LowQual	intergenic_region				Y
AAQM03000760	3258	T	C	137	0.29	T	115	0.25	T	LowQual	intergenic_region				Y
AAQM03000760	3305	T	C	136	0.3	T	134	0.23	T	LowQual	intergenic_region				Y
AAQM03000760	3557	A	G	154	0.34	A	161	0.36	A	LowQual	intergenic_region				Y
AAQM03000760	3616	T	C	141	0.31	T	165	0.37	T	LowQual	intergenic_region				Y
AAQM03000760	3634	T	G	135	0.34	T	159	0.34	T	LowQual	intergenic_region				Y
AAQM03000760	3853	A	G	151	0.35	A	154	0.36	A	LowQual	intergenic_region				Y
AAQM03000764	1492	A	C	12	0.91	C	20	1	C	PASS	intergenic_region				Y
AAQM03000768	1901	A	G	46	0.97	G	41	0.97	G	LowQual	intergenic_region				Y
AAQM03000768	5819	T	G	6	1	G	5	1	G	LowQual	intergenic_region				Y
AAQM03000769	2000	T	C	63	0.17	T	60	0.18	T	LowQual	intergenic_region				Y
AAQM03000769	2004	C	T	63	0.19	C	62	0.17	C	LowQual	intergenic_region				Y
AAQM03000769	2030	G	C	73	0.3	G	65	0.18	G	LowQual	intergenic_region				Y
AAQM03000769	2031	C	T	73	0.3	C	65	0.18	C	LowQual	intergenic_region				Y
AAQM03000769	2059	T	C	88	0.31	T	77	0.23	T	LowQual	intergenic_region				Y
AAQM03000769	2119	A	C	94	0.35	A	77	0.31	A	LowQual	intergenic_region				Y
AAQM03000769	2136	T	C	91	0.37	T	76	0.31	T	LowQual	intergenic_region				Y
AAQM03000769	2212	A	T	88	0.3	A	76	0.32	A	LowQual	intergenic_region				Y
AAQM03000769	2252	A	C	89	0.32	A	82	0.28	A	LowQual	intergenic_region				Y
AAQM03000769	2282	C	G	85	0.29	C	80	0.25	C	LowQual	intergenic_region				Y
AAQM03000769	2286	G	T	84	0.28	G	76	0.25	G	LowQual	intergenic_region				Y
AAQM03000769	4788	C	T	46	0.97	T	56	1	T	LowQual	intergenic_region				Y
AAQM03000769	4789	C	T	46	0.97	T	56	1	T	LowQual	intergenic_region				Y
AAQM03000770	756	T	G	112	0.62	T	100	0.69	T	LowQual	intergenic_region				Y
AAQM03000770	767	A	G	151	0.69	A	134	0.76	A	LowQual	intergenic_region				Y
AAQM03000770	771	T	C	166	0.33	T	154	0.33	T	LowQual	intergenic_region				Y
AAQM03000770	776	T	A	177	0.35	T	168	0.35	T	LowQual	intergenic_region				Y
AAQM03000770	784	A	G	192	0.34	A	193	0.37	A	LowQual	intergenic_region				Y
AAQM03000770	804	G	A	243	0.4	G	264	0.42	G	LowQual	intergenic_region				Y
AAQM03000770	896	C	T	431	0.2	C	453	0.22	C	LowQual	intergenic_region				Y
AAQM03000770	908	A	G	449	0.79	A	469	0.81	G	LowQual	intergenic_region				N
AAQM03000770	1080	G	A	617	0.19	G	624	0.23	G	LowQual	intergenic_region				Y
AAQM03000770	1096	G	A	625	0.18	G	641	0.17	G	LowQual	intergenic_region				Y
AAQM03000770	1232	C	T	523	0.35	C	583	0.32	C	LowQual	intergenic_region				Y
AAQM03000770	1241	C	T	515	0.16	C	575	0.15	C	LowQual	intergenic_region				Y
AAQM03000770	1245	T	G	519	0.17	T	574	0.14	T	LowQual	intergenic_region				Y
AAQM03000770	2159	T	G	400	0.5	T	373	0.52	T	LowQual	intergenic_region				Y
AAQM03000770	2213	G	T	327	0.43	G	326	0.48	G	LowQual	intergenic_region				Y
AAQM03000770	2315	G	A	267	0.58	G	239	0.55	G	LowQual	intergenic_region				Y
AAQM03000770	2320	G	T	310	0.63	G	274	0.61	G	LowQual	intergenic_region				Y
AAQM03000770	2473	C	T	872	0.54	C	848	0.52	C	LowQual	intergenic_region				Y
AAQM03000770	2526	A	C	713	0.67	A	667	0.66	A	LowQual	intergenic_region				Y
AAQM03000771	1734	C	T	92	0.41	C	79	0.49	C	LowQual	intergenic_region				Y
AAQM03000772	16	T	C	5	1	C	8	1	C	PASS	intergenic_region				Y
AAQM03000772	48	G	C	8	0	G	14	0	G	LowQual	intergenic_region				Y
AAQM03000772	50	G	A	8	0.87	A	14	0.92	A	LowQual	intergenic_region				Y
AAQM03000772	56	G	A	8	0.87	A	14	0.92	A	LowQual	intergenic_region				Y
AAQM03000772	76	C	A	8	0.75	C	12	0.58	C	LowQual	intergenic_region				Y
AAQM03000772	78	G	T	8	0.75	G	12	0.58	G	LowQual	intergenic_region				Y
AAQM03000772	138	C	A	83	0.44	C	70	0.45	C	LowQual	intergenic_region				Y
AAQM03000772	375	A	T	228	0.51	A	243	0.45	A	LowQual	intergenic_region				Y
AAQM03000773	68	G	C	50	0.42	G	48	0.56	G	LowQual	intergenic_region				Y
AAQM03000773	97	G	A	55	0.45	G	47	0.55	G	LowQual	intergenic_region				Y
AAQM03000773	122	A	C	63	0.38	A	51	0.5	A	LowQual	intergenic_region				Y
AAQM03000773	156	C	A	64	0.35	C	54	0.57	C	LowQual	intergenic_region				Y
AAQM03000773	159	A	T	67	0.37	A	54	0.57	A	LowQual	intergenic_region				Y
AAQM03000773	178	T	C	67	0.35	T	58	0.58	T	LowQual	intergenic_region				Y
AAQM03000773	196	G	A	71	0.4	G	65	0.58	G	LowQual	intergenic_region				Y
AAQM03000773	208	G	C	71	0.42	G	62	0.59	G	LowQual	intergenic_region				Y
AAQM03000773	252	G	T	78	0.55	G	75	0.58	G	LowQual	intergenic_region				Y
AAQM03000773	288	C	A	86	0.56	C	83	0.6	C	LowQual	intergenic_region				Y
AAQM03000773	295	T	A	90	0.33	T	86	0.29	T	LowQual	intergenic_region				Y
AAQM03000773	304	C	T	92	0.56	C	87	0.59	C	LowQual	intergenic_region				Y
AAQM03000773	309	C	T	97	0.59	C	92	0.68	C	LowQual	intergenic_region				Y
AAQM03000773	423	C	T	132	0.6	C	140	0.7	C	LowQual	intergenic_region				Y
AAQM03000775	87	T	C	28	0.32	T	33	0.06	T	LowQual	intergenic_region				Y
AAQM03000775	95	A	G	32	0.37	A	38	0.1	A	LowQual	intergenic_region				Y
AAQM03000775	131	A	C	43	0.37	A	52	0.23	A	LowQual	intergenic_region				Y
AAQM03000775	145	G	A	49	0.44	G	61	0.29	G	LowQual	intergenic_region				Y
AAQM03000775	148	T	A	47	0.42	T	62	0.29	T	LowQual	intergenic_region				Y
AAQM03000775	152	C	T	48	0.41	C	62	0.3	C	LowQual	intergenic_region				Y
AAQM03000775	154	C	T	48	0.41	C	62	0.3	C	LowQual	intergenic_region				Y
AAQM03000775	161	G	A	47	0.4	G	63	0.31	G	LowQual	intergenic_region				Y
AAQM03000775	173	C	G	54	0.37	C	62	0.33	C	LowQual	intergenic_region				Y
AAQM03000775	180	A	G	54	0.37	A	61	0.34	A	LowQual	intergenic_region				Y
AAQM03000775	189	T	C	53	0.35	T	61	0.36	T	LowQual	intergenic_region				Y
AAQM03000775	192	G	A	53	0.35	G	61	0.36	G	LowQual	intergenic_region				Y
AAQM03000775	332	G	A	58	0.24	G	63	0.17	G	LowQual	intergenic_region				Y
AAQM03000775	2323	C	T	48	0.12	C	66	0.3	C	LowQual	intergenic_region				Y
AAQM03000775	2326	T	C	48	0.14	T	70	0.31	T	LowQual	intergenic_region				Y
AAQM03000775	2400	G	A	60	0.3	G	77	0.36	G	LowQual	intergenic_region				Y
AAQM03000775	2437	A	G	66	0.3	A	77	0.45	A	LowQual	intergenic_region				Y
AAQM03000775	2741	G	A	104	0.37	G	101	0.52	G	LowQual	intergenic_region				Y
AAQM03000775	2749	A	C	103	0.36	A	99	0.52	A	LowQual	intergenic_region				Y
AAQM03000775	2781	C	G	107	0.39	C	113	0.53	C	LowQual	intergenic_region				Y
AAQM03000775	2861	C	T	122	0.45	C	111	0.54	C	LowQual	intergenic_region				Y
AAQM03000775	3117	T	C	104	0.51	T	103	0.48	T	LowQual	intergenic_region				Y
AAQM03000775	3135	C	A	102	0.48	C	104	0.5	C	LowQual	intergenic_region				Y
AAQM03000775	3141	T	C	101	0.5	T	104	0.49	T	LowQual	intergenic_region				Y
AAQM03000775	3870	G	A	106	0.43	G	112	0.5	G	LowQual	intergenic_region				Y
AAQM03000775	3899	G	T	108	0.43	G	111	0.47	G	LowQual	intergenic_region				Y
AAQM03000775	3929	T	C	113	0.46	T	116	0.46	T	LowQual	intergenic_region				Y
AAQM03000775	4870	T	G	60	0.41	T	48	0.43	T	LowQual	intergenic_region				Y
AAQM03000775	4884	A	G	48	0.39	A	40	0.42	A	LowQual	intergenic_region				Y
AAQM03000775	4885	T	A	48	0.39	T	40	0.42	T	LowQual	intergenic_region				Y
AAQM03000775	4889	G	A	46	0.39	G	39	0.43	G	LowQual	intergenic_region				Y
AAQM03000775	4899	T	C	41	0.41	T	35	0.42	T	LowQual	intergenic_region				Y
AAQM03000775	4901	A	G	41	0.41	A	34	0.44	A	LowQual	intergenic_region				Y
AAQM03000775	4916	C	T	37	0.43	C	32	0.46	C	LowQual	intergenic_region				Y
AAQM03000775	4926	G	A	34	0.44	G	26	0.5	G	LowQual	intergenic_region				Y
AAQM03000776	10	C	T	6	0.83	T	4	0.75	C	PASS	intergenic_region				N
AAQM03000776	12	C	T	7	0.85	T	4	0.75	C	PASS	intergenic_region				N
AAQM03000776	19	G	A	8	0.87	A	5	0.8	A	PASS	intergenic_region				Y
AAQM03000776	31	C	G	16	0.87	G	10	0.9	G	LowQual	intergenic_region				Y
AAQM03000776	38	A	G	19	0.89	G	11	0.81	G	LowQual	intergenic_region				Y
AAQM03000776	47	T	C	22	0.9	C	14	0.85	C	LowQual	intergenic_region				Y
AAQM03000776	50	G	A	23	0.91	A	14	0.85	A	LowQual	intergenic_region				Y
AAQM03000778	2466	G	A	58	0.39	G	62	0.27	G	LowQual	intergenic_region				Y
AAQM03000780	3528	C	T	2	1	T	1	1	T	LowQual	intergenic_region				Y
AAQM03000780	3592	T	G	7	1	G	8	1	G	PASS	intergenic_region				Y
AAQM03000792	2	C	T	5	0	C	4	0.75	C	LowQual;SnpGap	intergenic_region				Y
AAQM03000782	2	G	A,T,C	5	0.8	A,T,C	4	1	A,T,C	LowQual;SnpGap	intergenic_region				Y
AAQM03000782	4	G	T	6	0.66	G	4	0.75	G	LowQual;SnpGap	intergenic_region				Y
AAQM03000783	160	A	G	13	1	G	17	1	G	LowQual	intergenic_region				Y
AAQM03000783	3525	A	G	42	0.97	G	31	1	G	LowQual	intergenic_region				Y
AAQM03000785	685	C	G	56	0.16	C	53	0.13	C	LowQual	intergenic_region				Y
AAQM03000785	688	A	C	56	0.16	A	56	0.14	A	LowQual	intergenic_region				Y
AAQM03000785	695	A	T	58	0.18	A	55	0.21	A	LowQual	intergenic_region				Y
AAQM03000785	1666	A	C	68	0.48	A	66	0.34	A	LowQual	intergenic_region				Y
AAQM03000785	1670	A	G	67	0.47	A	69	0.33	A	LowQual	intergenic_region				Y
AAQM03000786	54	G	C	11	1	C	11	1	C	LowQual	intergenic_region				Y
AAQM03000787	1308	C	T	164	0.31	C	141	0.36	C	LowQual	intergenic_region				Y
AAQM03000797	1793	T	G	9	1	G	17	1	G	PASS	intergenic_region				Y
AAQM03000800	1565	T	C	37	1	C	39	1	C	LowQual	intergenic_region				Y
AAQM03000800	1566	G	A	37	1	A	39	1	A	LowQual	intergenic_region				Y
AAQM03000807	944	C	T	153	0.22	C	161	0.29	C	LowQual	intergenic_region				Y
AAQM03000807	1370	C	G	204	0.27	C	173	0.23	C	LowQual	intergenic_region				Y
AAQM03000807	1607	T	C	198	0.22	T	181	0.22	T	LowQual	intergenic_region				Y
AAQM03000807	1678	G	C	183	0.25	G	176	0.21	G	LowQual	intergenic_region				Y
AAQM03000807	1684	G	A	179	0.24	G	176	0.21	G	LowQual	intergenic_region				Y
AAQM03000807	1690	A	C	181	0.23	A	178	0.21	A	LowQual	intergenic_region				Y
AAQM03000807	1759	C	G	158	0.22	C	162	0.23	C	LowQual	intergenic_region				Y
AAQM03000807	1776	A	G	166	0.52	A	161	0.53	A	LowQual	intergenic_region				Y
AAQM03000807	1818	G	A	173	0.27	G	166	0.27	G	LowQual	intergenic_region				Y
AAQM03000807	1954	G	T	176	0.23	G	196	0.22	G	LowQual	intergenic_region				Y
AAQM03000807	1958	T	G	182	0.23	T	193	0.27	T	LowQual	intergenic_region				Y
AAQM03000807	1960	T	G	183	0.23	T	190	0.2	T	LowQual	intergenic_region				Y
AAQM03000807	1980	A	G	188	0.23	A	198	0.18	A	LowQual	intergenic_region				Y
AAQM03000807	2263	T	G	198	0.23	T	180	0.25	T	LowQual	intergenic_region				Y
AAQM03000807	2265	A	G	197	0.23	A	181	0.25	A	LowQual	intergenic_region				Y
AAQM03000807	2325	A	C	217	0.26	A	206	0.19	A	LowQual	intergenic_region				Y
AAQM03000807	2386	A	G	197	0.24	A	210	0.19	A	LowQual	intergenic_region				Y
AAQM03000807	2498	T	C	151	0.17	T	162	0.12	T	LowQual	intergenic_region				Y
AAQM03000807	2502	C	T	151	0.17	C	161	0.13	C	LowQual	intergenic_region				Y
AAQM03000807	2521	T	G	150	0.36	T	163	0.41	T	LowQual	intergenic_region				Y
AAQM03000807	2553	T	C	143	0.18	T	134	0.13	T	LowQual	intergenic_region				Y
AAQM03000807	2584	A	C	123	0.34	A	104	0.3	A	LowQual	intergenic_region				Y
AAQM03000807	2650	A	G	77	0.2	A	66	0.15	A	LowQual	intergenic_region				Y
AAQM03000812	1600	G	C	48	1	C	47	1	C	LowQual	intergenic_region				Y
AAQM03000813	1887	C	A	67	0.86	A	94	0.81	A	LowQual	intergenic_region				Y
AAQM03000818	2947	C	T	43	0.79	C	57	0.78	C	LowQual	intergenic_region				Y
AAQM03000816	1329	C	T	352	0.62	C	363	0.58	C	LowQual	intergenic_region				Y
AAQM03000816	1517	G	T	342	0.32	G	405	0.34	G	LowQual	intergenic_region				Y
AAQM03000822	3175	C	T	23	1	T	24	1	T	LowQual	intergenic_region				Y
AAQM03000822	3216	C	T	21	1	T	20	1	T	LowQual	intergenic_region				Y
AAQM03000822	5171	C	T	20	1	T	14	1	T	LowQual	intergenic_region				Y
AAQM03000822	5244	G	A	4	1	A	4	1	A	PASS	intergenic_region				Y
AAQM03000819	1418	T	C	28	0.71	T	39	0.69	T	LowQual	intergenic_region				Y
AAQM03000820	418	T	C	51	1	C	44	0.97	C	LowQual	intergenic_region				Y
AAQM03000820	419	T	C	51	1	C	44	0.97	C	LowQual	intergenic_region				Y
AAQM03000820	420	T	G	51	1	G	44	0.97	G	LowQual	intergenic_region				Y
AAQM03000821	603	A	G	35	0.57	A	36	0.5	A	LowQual	intergenic_region				Y
AAQM03000821	606	T	C	36	0.55	T	37	0.54	T	LowQual	intergenic_region				Y
AAQM03000821	691	C	T	42	0.54	C	43	0.48	C	LowQual	intergenic_region				Y
AAQM03000821	695	A	G	43	0.53	A	44	0.47	A	LowQual	intergenic_region				Y
AAQM03000821	2187	T	C	30	0.86	C	35	0.94	C	LowQual	intergenic_region				Y
AAQM03000821	2228	G	T	23	0.82	T	23	0.91	T	LowQual	intergenic_region				Y
AAQM03000821	2268	A	G	15	0.8	G	16	0.87	G	LowQual	intergenic_region				Y
AAQM03000821	2273	G	A	15	0.8	A	16	0.87	A	LowQual	intergenic_region				Y
AAQM03000821	2279	C	A	14	0.78	C	15	0.86	A	LowQual	intergenic_region				N
AAQM03000824	5740	A	G	115	0.46	A	120	0.56	A	LowQual	intergenic_region				Y
AAQM03000824	5765	A	G	126	0.27	A	144	0.34	A	LowQual	intergenic_region				Y
AAQM03000824	5926	G	A	239	0.35	G	239	0.33	G	LowQual	intergenic_region				Y
AAQM03000824	5928	T	C	239	0.35	T	239	0.33	T	LowQual	intergenic_region				Y
AAQM03000824	5932	T	G	233	0.31	T	236	0.27	T	LowQual	intergenic_region				Y
AAQM03000824	6211	A	G	273	0.32	A	303	0.36	A	LowQual	intergenic_region				Y
AAQM03000824	6361	T	C	280	0.52	T	292	0.5	T	LowQual	intergenic_region				Y
AAQM03000824	6468	T	C	277	0.49	T	285	0.52	T	LowQual	intergenic_region				Y
AAQM03000824	6484	G	A	263	0.52	G	285	0.51	G	LowQual	intergenic_region				Y
AAQM03000824	6781	T	G	244	0.36	T	247	0.34	T	LowQual	intergenic_region				Y
AAQM03000824	6823	T	C	231	0.29	T	255	0.32	T	LowQual	intergenic_region				Y
AAQM03000824	6858	G	A	224	0.29	G	259	0.32	G	LowQual	intergenic_region				Y
AAQM03000824	7079	A	C	267	0.35	A	279	0.33	A	LowQual	intergenic_region				Y
AAQM03000824	7136	C	T	290	0.33	C	301	0.3	C	LowQual	intergenic_region				Y
AAQM03000824	7297	C	A	281	0.46	C	284	0.5	C	LowQual	intergenic_region				Y
AAQM03000824	7312	A	C	281	0.48	A	283	0.49	A	LowQual	intergenic_region				Y
AAQM03000824	7315	T	C	280	0.47	T	276	0.49	T	LowQual	intergenic_region				Y
AAQM03000824	7587	T	C	90	0.53	T	85	0.45	T	LowQual	intergenic_region				Y
AAQM03000824	7679	G	A	53	1	A	42	1	A	LowQual	intergenic_region				Y
AAQM03000828	411	G	A	89	0.52	G	74	0.45	G	LowQual	intergenic_region				Y
AAQM03000828	537	A	G	106	0.45	A	90	0.48	A	LowQual	intergenic_region				Y
AAQM03000825	142	G	T	52	1	T	46	1	T	LowQual	intergenic_region				Y
AAQM03000825	180	A	G	13	0.92	G	5	1	G	LowQual	intergenic_region				Y
AAQM03000825	233	T	C	87	0.48	T	62	0.58	T	LowQual	intergenic_region				Y
AAQM03000825	284	C	G	78	0.78	C	71	0.74	C	LowQual	intergenic_region				Y
AAQM03000825	361	C	A	86	0.91	A	73	0.91	A	LowQual	intergenic_region				Y
AAQM03000825	458	A	G	69	0.63	A	84	0.61	A	LowQual	intergenic_region				Y
AAQM03000825	461	A	G	70	0.62	A	83	0.63	A	LowQual	intergenic_region				Y
AAQM03000825	472	C	T	63	0.2	C	83	0.24	C	LowQual	intergenic_region				Y
AAQM03000825	517	G	T	50	0.52	G	87	0.58	G	LowQual	intergenic_region				Y
AAQM03000825	576	T	G	62	0.48	T	75	0.44	T	LowQual	intergenic_region				Y
AAQM03000825	587	T	C	67	0.58	T	76	0.52	T	LowQual	intergenic_region				Y
AAQM03000825	598	G	C	67	0.5	G	73	0.52	G	LowQual	intergenic_region				Y
AAQM03000825	607	A	T	70	0.45	A	70	0.47	A	LowQual	intergenic_region				Y
AAQM03000825	611	T	C	65	0.44	T	68	0.45	T	LowQual	intergenic_region				Y
AAQM03000825	613	T	G	64	0.48	T	66	0.46	T	LowQual	intergenic_region				Y
AAQM03000825	615	T	G	63	0.49	T	66	0.46	T	LowQual	intergenic_region				Y
AAQM03000825	616	T	C	63	0.49	T	66	0.46	T	LowQual	intergenic_region				Y
AAQM03000825	618	C	T	62	0.5	C	65	0.47	C	LowQual	intergenic_region				Y
AAQM03000825	625	A	G	68	0.5	A	67	0.49	A	LowQual	intergenic_region				Y
AAQM03000825	633	A	G	70	0.5	A	71	0.49	A	LowQual	intergenic_region				Y
AAQM03000825	634	C	T	71	0.47	C	71	0.49	C	LowQual	intergenic_region				Y
AAQM03000825	637	G	C	71	0.47	G	74	0.5	G	LowQual	intergenic_region				Y
AAQM03000825	649	A	G	78	0.47	A	74	0.5	A	LowQual	intergenic_region				Y
AAQM03000825	662	G	A	80	0.48	G	78	0.52	G	LowQual	intergenic_region				Y
AAQM03000825	674	C	T	81	0.49	C	81	0.45	C	LowQual	intergenic_region				Y
AAQM03000825	676	G	C	83	0.48	G	79	0.46	G	LowQual	intergenic_region				Y
AAQM03000825	841	T	G	86	0.58	T	80	0.43	T	LowQual	intergenic_region				Y
AAQM03000825	889	T	C	95	0.54	T	82	0.46	T	LowQual	intergenic_region				Y
AAQM03000825	1015	T	C	74	0.54	T	60	0.63	T	LowQual	intergenic_region				Y
AAQM03000825	1083	C	G	50	0.62	C	45	0.66	C	LowQual	intergenic_region				Y
AAQM03000825	1228	A	T	35	0.71	A	40	0.75	A	LowQual	intergenic_region				Y
AAQM03000825	1244	C	T	31	0.67	C	36	0.72	C	LowQual	intergenic_region				Y
AAQM03000825	1274	G	A	25	0.6	G	32	0.65	G	LowQual	intergenic_region				Y
AAQM03000825	1292	A	C	26	0.53	A	26	0.61	A	LowQual	intergenic_region				Y
AAQM03000825	1302	T	G	24	0.54	T	26	0.61	T	LowQual	intergenic_region				Y
AAQM03000826	1226	C	T	130	0.34	C	109	0.22	C	LowQual	intergenic_region				Y
AAQM03000826	1266	A	G	131	0.32	A	103	0.24	A	LowQual	intergenic_region				Y
AAQM03000826	1338	C	T	137	0.35	C	122	0.26	C	LowQual	intergenic_region				Y
AAQM03000826	1431	T	C	150	0.36	T	125	0.26	T	LowQual	intergenic_region				Y
AAQM03000826	1884	C	T	172	0.31	C	138	0.27	C	LowQual	intergenic_region				Y
AAQM03000826	1947	C	G	165	0.33	C	147	0.3	C	LowQual	intergenic_region				Y
AAQM03000826	1953	T	G	168	0.33	T	149	0.31	T	LowQual	intergenic_region				Y
AAQM03000826	1996	G	C	149	0.34	G	134	0.32	G	LowQual	intergenic_region				Y
AAQM03000826	2007	A	G	145	0.33	A	138	0.35	A	LowQual	intergenic_region				Y
AAQM03000826	2088	C	T	100	0.3	C	106	0.33	C	LowQual	intergenic_region				Y
AAQM03000826	2138	T	C	69	0.31	T	79	0.36	T	LowQual	intergenic_region				Y
AAQM03000826	2210	C	T	28	0.42	C	34	0.32	C	LowQual	intergenic_region				Y
AAQM03000827	18	G	C	12	0.5	G	12	0.08	G	LowQual	intergenic_region				Y
AAQM03000829	706	G	A	107	0.25	G	125	0.2	G	LowQual	intergenic_region				Y
AAQM03000829	819	A	G	163	0.49	A	179	0.54	A	LowQual	intergenic_region				Y
AAQM03000829	840	C	T	189	0.49	C	196	0.53	C	LowQual	intergenic_region				Y
AAQM03000829	892	G	C	203	0.26	G	188	0.25	G	LowQual	intergenic_region				Y
AAQM03000829	1123	T	C	220	0.52	T	211	0.49	T	LowQual	intergenic_region				Y
AAQM03000829	1145	G	T	232	0.5	G	201	0.44	G	LowQual	intergenic_region				Y
AAQM03000829	1197	T	C	224	0.46	T	212	0.55	T	LowQual	intergenic_region				Y
AAQM03000829	1226	A	G	207	0.45	A	212	0.54	A	LowQual	intergenic_region				Y
AAQM03000829	1293	A	C	202	0.49	A	199	0.54	A	LowQual	intergenic_region				Y
AAQM03000829	1317	T	A	202	0.5	T	191	0.51	T	LowQual	intergenic_region				Y
AAQM03000829	1318	A	T	202	0.5	A	194	0.51	A	LowQual	intergenic_region				Y
AAQM03000829	1320	C	G	205	0.49	C	193	0.51	C	LowQual	intergenic_region				Y
AAQM03000829	1433	G	A	205	0.22	G	211	0.24	G	LowQual	intergenic_region				Y
AAQM03000829	1484	C	G	202	0.54	C	212	0.44	C	LowQual	intergenic_region				Y
AAQM03000829	1557	C	A	200	0.47	C	188	0.56	C	LowQual	intergenic_region				Y
AAQM03000829	1686	G	T	210	0.53	G	206	0.47	G	LowQual	intergenic_region				Y
AAQM03000829	1890	A	G	209	0.48	A	199	0.49	A	LowQual	intergenic_region				Y
AAQM03000829	1955	G	C	226	0.5	G	229	0.48	G	LowQual	intergenic_region				Y
AAQM03000829	1965	T	C	231	0.23	T	237	0.21	T	LowQual	intergenic_region				Y
AAQM03000829	2039	C	T	210	0.53	C	214	0.47	C	LowQual	intergenic_region				Y
AAQM03000829	2061	T	C	207	0.18	T	209	0.22	T	LowQual	intergenic_region				Y
AAQM03000829	2198	C	G	188	0.43	C	190	0.47	C	LowQual	intergenic_region				Y
AAQM03000829	2345	T	A	184	0.47	T	180	0.5	T	LowQual	intergenic_region				Y
AAQM03000829	2351	A	C	181	0.46	A	185	0.51	A	LowQual	intergenic_region				Y
AAQM03000829	2446	T	C	160	0.54	T	159	0.42	T	LowQual	intergenic_region				Y
AAQM03000829	2447	T	G	159	0.54	T	158	0.43	T	LowQual	intergenic_region				Y
AAQM03000829	2479	T	C	160	0.55	T	166	0.42	T	LowQual	intergenic_region				Y
AAQM03000829	2506	T	A	168	0.52	T	162	0.43	T	LowQual	intergenic_region				Y
AAQM03000829	2651	G	T	161	0.48	G	191	0.49	G	LowQual	intergenic_region				Y
AAQM03000829	2710	G	C	174	0.5	G	197	0.46	G	LowQual	intergenic_region				Y
AAQM03000829	2775	C	T	182	0.54	C	215	0.44	C	LowQual	intergenic_region				Y
AAQM03000829	3121	A	C	209	0.47	A	191	0.41	A	LowQual	intergenic_region				Y
AAQM03000829	3132	G	A	202	0.47	G	196	0.41	G	LowQual	intergenic_region				Y
AAQM03000829	3197	A	G	189	0.44	A	187	0.43	A	LowQual	intergenic_region				Y
AAQM03000829	3221	C	T	186	0.46	C	186	0.38	C	LowQual	intergenic_region				Y
AAQM03000829	3353	G	A	184	0.53	G	181	0.65	G	LowQual	intergenic_region				Y
AAQM03000829	3503	A	C	201	0.39	A	219	0.47	A	LowQual	intergenic_region				Y
AAQM03000829	3587	G	C	207	0.57	G	227	0.48	G	LowQual	intergenic_region				Y
AAQM03000829	3603	G	C	199	0.54	G	224	0.45	G	LowQual	intergenic_region				Y
AAQM03000829	3614	G	C	199	0.56	G	225	0.45	G	LowQual	intergenic_region				Y
AAQM03000829	3741	C	T	198	0.45	C	202	0.48	C	LowQual	intergenic_region				Y
AAQM03000829	3790	A	T	185	0.47	A	184	0.49	A	LowQual	intergenic_region				Y
AAQM03000829	3852	A	G	185	0.49	A	169	0.5	A	LowQual	intergenic_region				Y
AAQM03000829	3916	C	T	154	0.27	C	140	0.32	C	LowQual	intergenic_region				Y
AAQM03000829	3929	T	A	151	0.37	T	146	0.28	T	LowQual	intergenic_region				Y
AAQM03000829	3996	A	G	140	0.36	A	167	0.35	A	LowQual	intergenic_region				Y
AAQM03000829	4386	C	G	206	0.5	C	188	0.51	C	LowQual	intergenic_region				Y
AAQM03000835	227	T	C	20	0.6	T	24	0.45	T	LowQual	intergenic_region				Y
AAQM03000835	330	C	A	43	0.41	C	38	0.47	C	LowQual	intergenic_region				Y
AAQM03000835	4946	G	C	37	1	C	33	1	C	LowQual	intergenic_region				Y
AAQM03000830	613	A	C	90	0.27	A	94	0.28	A	LowQual	intergenic_region				Y
AAQM03000830	682	G	A	88	0.45	G	99	0.52	G	LowQual	intergenic_region				Y
AAQM03000830	709	A	G	107	0.51	A	117	0.55	A	LowQual	intergenic_region				Y
AAQM03000830	739	G	A	128	0.37	G	137	0.36	G	LowQual	intergenic_region				Y
AAQM03000830	754	C	A	132	0.33	C	147	0.44	C	LowQual	intergenic_region				Y
AAQM03000830	814	C	T	160	0.18	C	162	0.17	C	LowQual	intergenic_region				Y
AAQM03000830	815	A	G	159	0.18	A	161	0.18	A	LowQual	intergenic_region				Y
AAQM03000830	839	G	A	180	0.22	G	175	0.21	G	LowQual	intergenic_region				Y
AAQM03000830	878	T	C	175	0.24	T	183	0.25	T	LowQual	intergenic_region				Y
AAQM03000830	973	C	G	189	0.5	C	177	0.42	C	LowQual	intergenic_region				Y
AAQM03000830	1001	A	C	186	0.22	A	179	0.22	A	LowQual	intergenic_region				Y
AAQM03000830	1004	T	G	188	0.21	T	184	0.32	T	LowQual	intergenic_region				Y
AAQM03000830	1038	G	T	189	0.23	G	178	0.33	G	LowQual	intergenic_region				Y
AAQM03000830	1096	A	G	181	0.22	A	174	0.18	A	LowQual	intergenic_region				Y
AAQM03000830	1108	T	C	179	0.25	T	162	0.19	T	LowQual	intergenic_region				Y
AAQM03000830	1110	T	C	174	0.22	T	162	0.28	T	LowQual	intergenic_region				Y
AAQM03000830	1111	T	C	176	0.22	T	160	0.28	T	LowQual	intergenic_region				Y
AAQM03000830	1171	C	G	189	0.23	C	190	0.2	C	LowQual	intergenic_region				Y
AAQM03000830	1314	C	T	212	0.51	C	179	0.53	C	LowQual	intergenic_region				Y
AAQM03000830	1393	C	T	184	0.29	C	139	0.23	C	LowQual	intergenic_region				Y
AAQM03000830	1476	G	A	143	0.33	G	112	0.35	G	LowQual	intergenic_region				Y
AAQM03000830	2586	G	T	22	0.86	T	26	0.73	G	LowQual	intergenic_region				N
AAQM03000831	2836	C	A	51	0.92	A	38	0.89	A	LowQual	intergenic_region				Y
AAQM03000831	2870	G	C	44	0.9	C	47	0.87	C	LowQual	intergenic_region				Y
AAQM03000831	2897	C	T	41	0.9	T	50	0.88	T	LowQual	intergenic_region				Y
AAQM03000831	3073	C	G	35	0.94	G	36	0.83	G	LowQual	intergenic_region				Y
AAQM03000831	3076	G	T	35	0.94	T	35	0.85	T	LowQual	intergenic_region				Y
AAQM03000831	3079	C	T	34	0.94	T	36	0.86	T	LowQual	intergenic_region				Y
AAQM03000836	353	G	C	78	0.39	G	83	0.45	G	LowQual	intergenic_region				Y
AAQM03000836	1714	G	A	61	0.75	G	60	0.8	A	LowQual	intergenic_region				N
AAQM03000836	1738	T	C	60	0.85	C	55	0.83	C	LowQual	intergenic_region				Y
AAQM03000836	4817	A	G	54	1	G	50	1	G	LowQual	intergenic_region				Y
AAQM03000836	9007	T	C	23	1	C	20	1	C	PASS	intergenic_region				Y
AAQM03000836	9054	C	G	20	1	G	19	1	G	LowQual	intergenic_region				Y
AAQM03000836	9060	G	A	20	1	A	21	1	A	LowQual	intergenic_region				Y
AAQM03000836	9070	G	A	20	1	A	23	1	A	LowQual	intergenic_region				Y
AAQM03000836	9071	G	A	20	1	A	23	1	A	LowQual	intergenic_region				Y
AAQM03000842	1146	G	T	106	0.45	G	101	0.55	G	LowQual	intergenic_region				Y
AAQM03000839	1163	A	G	32	0.87	G	31	0.96	G	LowQual	intergenic_region				Y
AAQM03000839	1164	C	A	32	0.87	A	31	0.96	A	LowQual	intergenic_region				Y
AAQM03000840	714	T	G	57	0.28	T	78	0.46	T	LowQual	intergenic_region				Y
AAQM03000840	750	G	T	62	0.33	G	88	0.47	G	LowQual	intergenic_region				Y
AAQM03000840	797	T	G	75	0.65	T	92	0.47	T	LowQual	intergenic_region				Y
AAQM03000840	810	G	A	78	0.65	G	90	0.47	G	LowQual	intergenic_region				Y
AAQM03000840	906	G	A	74	0.25	G	51	0.47	G	LowQual	intergenic_region				Y
AAQM03000840	912	C	G	72	0.23	C	49	0.44	C	LowQual	intergenic_region				Y
AAQM03000840	919	T	C	69	0.24	T	50	0.4	T	LowQual	intergenic_region				Y
AAQM03000852	1347	C	T	40	0	C	23	0.08	C	LowQual	intergenic_region				Y
AAQM03000843	1814	A	G	22	0.54	A	14	0.85	G	LowQual	intergenic_region				N
AAQM03000843	1841	A	G	15	0.46	A	8	1	G	LowQual	intergenic_region				N
AAQM03000844	940	G	A	134	0.26	G	158	0.29	G	LowQual	intergenic_region				Y
AAQM03000844	989	G	T	136	0.34	G	164	0.39	G	LowQual	intergenic_region				Y
AAQM03000846	1674	A	G	328	0.5	A	340	0.46	A	LowQual	intergenic_region				Y
AAQM03000846	1678	T	G	329	0.5	T	344	0.45	T	LowQual	intergenic_region				Y
AAQM03000847	763	A	T	305	0.68	A	304	0.64	A	LowQual	intergenic_region				Y
AAQM03000847	813	A	C	432	0.66	A	425	0.68	A	LowQual	intergenic_region				Y
AAQM03000847	1095	A	T	313	0.82	T	353	0.9	T	LowQual	intergenic_region				Y
AAQM03000847	1103	G	T	318	0.63	G	360	0.69	G	LowQual	intergenic_region				Y
AAQM03000847	1274	C	G	181	0.33	C	178	0.36	C	LowQual	intergenic_region				Y
AAQM03000847	1459	A	G	206	0.75	A	174	0.68	A	LowQual	intergenic_region				Y
AAQM03000847	1630	T	A	200	0.54	T	208	0.46	T	LowQual	intergenic_region				Y
AAQM03000847	1635	A	T	202	0.53	A	207	0.45	A	LowQual	intergenic_region				Y
AAQM03000848	1054	T	C	87	0.54	T	93	0.55	T	LowQual	intergenic_region				Y
AAQM03000848	1132	C	G	94	0.43	C	90	0.35	C	LowQual	intergenic_region				Y
AAQM03000848	1267	A	C	97	0.43	A	105	0.51	A	LowQual	intergenic_region				Y
AAQM03000848	1487	G	A	96	0.53	G	117	0.46	G	LowQual	intergenic_region				Y
AAQM03000848	1492	T	G	99	0.5	T	117	0.44	T	LowQual	intergenic_region				Y
AAQM03000848	1660	T	C	77	0.41	T	79	0.45	T	LowQual	intergenic_region				Y
AAQM03000848	1881	G	C	18	0.61	G	26	0.57	G	LowQual	intergenic_region				Y
AAQM03000848	1923	C	A	2	1	A	3	1	A	LowQual	intergenic_region				Y
AAQM03000851	843	T	C	103	0.59	T	96	0.5	T	LowQual	intergenic_region				Y
AAQM03000851	1299	C	A	103	0.56	C	90	0.35	C	LowQual	intergenic_region				Y
AAQM03000851	1340	C	G	121	0.42	C	107	0.51	C	LowQual	intergenic_region				Y
AAQM03000851	1374	T	C	130	0.34	T	103	0.43	T	LowQual	intergenic_region				Y
AAQM03000851	1749	A	C	119	0.45	A	131	0.3	A	LowQual	intergenic_region				Y
AAQM03000851	2012	C	T	102	0.5	C	91	0.59	C	LowQual	intergenic_region				Y
AAQM03000851	2362	A	G	91	0.49	A	96	0.51	A	LowQual	intergenic_region				Y
AAQM03000860	14	T	C	3	1	C	1	1	C	LowQual	intergenic_region				Y
AAQM03000860	634	A	G	50	0.88	G	51	0.8	G	LowQual	intergenic_region				Y
AAQM03000860	713	T	G	50	0.76	T	40	0.75	T	LowQual	intergenic_region				Y
AAQM03000860	814	C	A	48	0.77	C	46	0.73	C	LowQual	intergenic_region				Y
AAQM03000860	5063	T	C	42	0.97	C	42	1	C	LowQual	intergenic_region				Y
AAQM03000853	557	A	G	57	0.8	G	34	0.94	G	LowQual	intergenic_region				Y
AAQM03000853	938	A	G	95	0.62	A	107	0.53	A	LowQual	intergenic_region				Y
AAQM03000853	980	G	T	91	0.53	G	95	0.48	G	LowQual	intergenic_region				Y
AAQM03000854	869	A	G	52	0.17	A	57	0.14	A	LowQual	intergenic_region				Y
AAQM03000854	948	G	C	56	0.25	G	54	0.27	G	LowQual	intergenic_region				Y
AAQM03000857	1230	G	T	81	0.41	G	74	0.43	G	LowQual	intergenic_region				Y
AAQM03000858	1064	G	A	174	0.48	G	164	0.51	G	LowQual	intergenic_region				Y
AAQM03000858	1840	G	T	81	0.46	G	80	0.52	G	LowQual	intergenic_region				Y
AAQM03000858	2185	T	C	102	0.5	T	98	0.48	T	LowQual	intergenic_region				Y
AAQM03000858	2211	A	G	108	0.47	A	109	0.51	A	LowQual	intergenic_region				Y
AAQM03000858	3285	T	G	113	0.45	T	98	0.48	T	LowQual	intergenic_region				Y
AAQM03000858	3614	T	A	120	0.4	T	93	0.5	T	LowQual	intergenic_region				Y
AAQM03000858	3912	A	C	112	0.55	A	97	0.56	A	LowQual	intergenic_region				Y
AAQM03000858	4149	A	C	110	0.54	A	70	0.57	A	LowQual	intergenic_region				Y
AAQM03000858	4602	A	T	94	0.54	A	100	0.55	A	LowQual	intergenic_region				Y
AAQM03000858	4616	T	A	94	0.47	T	99	0.43	T	LowQual	intergenic_region				Y
AAQM03000858	4661	C	T	108	0.48	C	91	0.58	C	LowQual	intergenic_region				Y
AAQM03000858	4664	G	T	107	0.49	G	88	0.4	G	LowQual	intergenic_region				Y
AAQM03000858	4684	T	C	111	0.46	T	88	0.37	T	LowQual	intergenic_region				Y
AAQM03000859	535	T	G	62	0.51	T	73	0.46	T	LowQual	intergenic_region				Y
AAQM03000859	557	G	T	59	0.44	G	72	0.47	G	LowQual	intergenic_region				Y
AAQM03000859	613	T	G	63	0.41	T	67	0.38	T	LowQual	intergenic_region				Y
AAQM03000859	639	C	T	63	0.34	C	64	0.34	C	LowQual	intergenic_region				Y
AAQM03000861	2895	C	G	39	1	G	36	1	G	LowQual	intergenic_region				Y
AAQM03000862	1184	C	A	114	0.44	C	108	0.48	C	LowQual	intergenic_region				Y
AAQM03000862	1305	G	T	114	0.56	G	119	0.54	G	LowQual	intergenic_region				Y
AAQM03000862	1919	C	G	121	0.58	C	115	0.53	C	LowQual	intergenic_region				Y
AAQM03000862	2375	G	T	111	0.45	G	107	0.42	G	LowQual	intergenic_region				Y
AAQM03000862	3023	T	C	88	0.51	T	94	0.46	T	LowQual	intergenic_region				Y
AAQM03000862	4154	C	A	44	0.15	C	52	0.28	C	LowQual	intergenic_region				Y
AAQM03000863	622	G	A	124	0.35	G	102	0.51	G	LowQual	intergenic_region				Y
AAQM03000863	641	C	T	125	0.39	C	111	0.36	C	LowQual	intergenic_region				Y
AAQM03000863	785	C	T	214	0.35	C	193	0.4	C	LowQual	intergenic_region				Y
AAQM03000863	822	G	C	243	0.28	G	218	0.25	G	LowQual	intergenic_region				Y
AAQM03000863	824	C	T	245	0.28	C	218	0.25	C	LowQual	intergenic_region				Y
AAQM03000863	973	A	C	301	0.29	A	299	0.32	A	LowQual	intergenic_region				Y
AAQM03000863	1003	T	A	316	0.35	T	315	0.33	T	LowQual	intergenic_region				Y
AAQM03000863	1108	T	C	318	0.18	T	330	0.17	T	LowQual	intergenic_region				Y
AAQM03000863	1183	C	T	282	0.46	C	298	0.42	C	LowQual	intergenic_region				Y
AAQM03000863	1450	G	A	170	0.41	G	171	0.55	G	LowQual	intergenic_region				Y
AAQM03000864	873	T	C	86	0.54	T	84	0.57	T	LowQual	intergenic_region				Y
AAQM03000864	1037	C	G	103	0.55	C	100	0.5	C	LowQual	intergenic_region				Y
AAQM03000864	1518	G	A	79	0.21	G	72	0.25	G	LowQual	intergenic_region				Y
AAQM03000864	1674	G	A	67	0.19	G	58	0.27	G	LowQual	intergenic_region				Y
AAQM03000864	1695	T	C	62	0.22	T	53	0.26	T	LowQual	intergenic_region				Y
AAQM03000864	1755	A	C	53	0.28	A	58	0.36	A	LowQual	intergenic_region				Y
AAQM03000864	1778	G	A	55	0.29	G	63	0.41	G	LowQual	intergenic_region				Y
AAQM03000864	1812	G	A	64	0.56	G	72	0.48	G	LowQual	intergenic_region				Y
AAQM03000864	1852	A	G	74	0.48	A	87	0.43	A	LowQual	intergenic_region				Y
AAQM03000864	1943	A	T	87	0.49	A	94	0.57	A	LowQual	intergenic_region				Y
AAQM03000864	2004	G	A	89	0.48	G	95	0.55	G	LowQual	intergenic_region				Y
AAQM03000864	2286	A	T	67	0.47	A	79	0.53	A	LowQual	intergenic_region				Y
AAQM03000864	2566	A	G	78	0.48	A	111	0.51	A	LowQual	intergenic_region				Y
AAQM03000864	3159	A	G	88	0.45	A	79	0.41	A	LowQual	intergenic_region				Y
AAQM03000864	3207	G	A	93	0.53	G	85	0.45	G	LowQual	intergenic_region				Y
AAQM03000866	977	A	G	28	0.82	G	28	0.82	G	LowQual	intergenic_region				Y
AAQM03000866	1584	A	G	85	0.49	A	70	0.52	A	LowQual	intergenic_region				Y
AAQM03000866	2071	C	A	100	0.56	C	100	0.43	C	LowQual	intergenic_region				Y
AAQM03000866	2192	A	T	87	0.49	A	96	0.47	A	LowQual	intergenic_region				Y
AAQM03000866	2295	T	C	63	0.49	T	71	0.49	T	LowQual	intergenic_region				Y
AAQM03000867	811	C	G	248	0.34	C	254	0.39	C	LowQual	intergenic_region				Y
AAQM03000867	870	A	C	327	0.48	A	313	0.53	A	LowQual	intergenic_region				Y
AAQM03000870	506	G	A	56	0.41	G	61	0.5	G	LowQual	intergenic_region				Y
AAQM03000871	2249	T	G	80	0.6	T	88	0.54	T	LowQual	intergenic_region				Y
AAQM03000871	2257	T	G	80	0.58	T	93	0.58	T	LowQual	intergenic_region				Y
AAQM03000871	2439	C	T	89	0.51	C	98	0.36	C	LowQual	intergenic_region				Y
AAQM03000871	3028	G	T	30	0.4	G	49	0.67	G	LowQual	intergenic_region				Y
AAQM03000874	1230	A	T	36	0.8	T	63	0.88	T	LowQual	intergenic_region				Y
AAQM03000874	1430	C	T	46	0.65	C	49	0.75	C	LowQual	intergenic_region				Y
AAQM03000875	1689	T	C	93	0.64	T	90	0.66	T	LowQual	intergenic_region				Y
AAQM03000875	1713	C	T	92	0.59	C	102	0.66	C	LowQual	intergenic_region				Y
AAQM03000875	1862	A	G	91	0.3	A	85	0.21	A	LowQual	intergenic_region				Y
AAQM03000875	2008	C	A	70	0.48	C	60	0.53	C	LowQual	intergenic_region				Y
AAQM03000875	2076	G	A	70	0.38	G	48	0.45	G	LowQual	intergenic_region				Y
AAQM03000875	2135	A	G	84	0.55	A	67	0.47	A	LowQual	intergenic_region				Y
AAQM03000881	3598	G	A	94	0.54	G	80	0.57	G	LowQual	intergenic_region				Y
AAQM03000881	3670	G	C	98	0.52	G	88	0.56	G	LowQual	intergenic_region				Y
AAQM03000881	3973	T	G	59	0.23	T	52	0.26	T	LowQual	intergenic_region				Y
AAQM03000881	5014	G	C	131	0.63	G	123	0.53	G	LowQual	intergenic_region				Y
AAQM03000881	5029	G	A	129	0.65	G	123	0.54	G	LowQual	intergenic_region				Y
AAQM03000881	5094	G	A	117	0.63	G	103	0.57	G	LowQual	intergenic_region				Y
AAQM03000884	3207	A	G	76	0.52	A	67	0.43	A	LowQual	intergenic_region				Y
AAQM03000885	3512	C	T	48	0.97	T	30	0.93	T	LowQual	intergenic_region				Y
AAQM03000886	586	G	T	86	0.38	G	93	0.32	G	LowQual	intergenic_region				Y
AAQM03000886	664	C	G	97	0.43	C	93	0.36	C	LowQual	intergenic_region				Y
AAQM03000886	818	T	C	140	0.32	T	155	0.23	T	LowQual	intergenic_region				Y
AAQM03000886	822	A	G	145	0.22	A	160	0.24	A	LowQual	intergenic_region				Y
AAQM03000886	860	A	C	162	0.24	A	178	0.26	A	LowQual	intergenic_region				Y
AAQM03000886	884	A	T	168	0.23	A	177	0.29	A	LowQual	intergenic_region				Y
AAQM03000886	957	C	G	156	0.21	C	175	0.23	C	LowQual	intergenic_region				Y
[truncated: 4,844 more rows]

## Sheet: 2X2
Alt Allele Freq	0.8
CHROMOSOME	POSITION	REFERENCE	VARIANT	PARENT_COVERAGE	PARENT_ALLELE_FREQ	PARENT_ALLELE	2X2_COVERAGE	2X2_ALLELE_FREQ	2X2_ALLELE	QUAL_FILTER	MUTATION_TYPE	MUTATION	GENE_ID	PRODUCT_NAME	PARENT = 2X2 ?
AAQM03000006	1293	C	A	131	0.37	C	147	0.27	C	LowQual	upstream_gene_variant	c.-1C>A	TGGT1_200230	microneme protein MIC17C	Y
AAQM03000006	1941	T	C	135	0.27	T	122	0.26	T	LowQual	missense_variant	p.Phe92Leu	TGGT1_200230	microneme protein MIC17C	Y
AAQM03000017	1579	T	G	76	0.48	T	77	0.53	T	LowQual	upstream_gene_variant	c.-1A>C	TGGT1_408330	toxoplasma gondii family D protein	Y
AAQM03000031	1778	C	T	276	0.3	C	281	0.3	C	LowQual	synonymous_variant	p.Gln26Gln	TGGT1_308090	rhoptry protein ROP5	Y
AAQM03000031	1790	C	T	281	0.25	C	286	0.22	C	LowQual	synonymous_variant	p.Ala22Ala	TGGT1_308090	rhoptry protein ROP5	Y
AAQM03000031	1841	G	A	295	0.31	G	314	0.28	G	LowQual	synonymous_variant	p.Leu5Leu	TGGT1_308090	rhoptry protein ROP5	Y
AAQM03000031	1860	G	C	300	0.58	G	325	0.49	G	LowQual	upstream_gene_variant	c.-1C>G	TGGT1_308090	rhoptry protein ROP5	Y
AAQM03000031	1928	G	A	289	0.48	G	325	0.47	G	LowQual	upstream_gene_variant	c.-1C>T	TGGT1_308090	rhoptry protein ROP5	Y
AAQM03000031	2049	C	T	233	0.41	C	222	0.37	C	LowQual	upstream_gene_variant	c.-1G>A	TGGT1_308090	rhoptry protein ROP5	Y
AAQM03000031	2224	T	C	166	0.35	T	154	0.41	T	LowQual	upstream_gene_variant	c.-1A>G	TGGT1_308090	rhoptry protein ROP5	Y
AAQM03000031	2240	G	C	160	0.36	G	147	0.42	G	LowQual	upstream_gene_variant	c.-1C>G	TGGT1_308090	rhoptry protein ROP5	Y
AAQM03000031	2241	C	T	160	0.36	C	147	0.42	C	LowQual	upstream_gene_variant	c.-1G>A	TGGT1_308090	rhoptry protein ROP5	Y
AAQM03000031	2250	A	T	161	0.37	A	151	0.42	A	LowQual	upstream_gene_variant	c.-1T>A	TGGT1_308090	rhoptry protein ROP5	Y
AAQM03000031	2307	C	T	155	0.38	C	125	0.38	C	LowQual	upstream_gene_variant	c.-1G>A	TGGT1_308090	rhoptry protein ROP5	Y
AAQM03000041	1491	G	A	91	0.31	G	73	0.45	G	LowQual	intergenic_region		TGGT1_217951	hypothetical protein	Y
AAQM03000041	1509	C	T	96	0.37	C	81	0.53	C	LowQual	intergenic_region		TGGT1_217951	hypothetical protein	Y
AAQM03000041	1782	G	T	111	0.45	G	108	0.53	G	LowQual	intergenic_region		TGGT1_217951	hypothetical protein	Y
AAQM03000041	1841	A	G	129	0.53	A	119	0.51	A	LowQual	intergenic_region		TGGT1_217951	hypothetical protein	Y
AAQM03000041	2473	A	G	106	0.52	A	117	0.42	A	LowQual	downstream_gene_variant	c.*420T>C	TGGT1_217951	hypothetical protein	Y
AAQM03000041	2480	G	C	103	0.52	G	110	0.4	G	LowQual	downstream_gene_variant	c.*420C>G	TGGT1_217951	hypothetical protein	Y
AAQM03000041	2488	G	A	104	0.5	G	112	0.4	G	LowQual	downstream_gene_variant	c.*420C>T	TGGT1_217951	hypothetical protein	Y
AAQM03000041	2617	A	C	95	0.55	A	111	0.41	A	LowQual	downstream_gene_variant	c.*420T>G	TGGT1_217951	hypothetical protein	Y
AAQM03000041	2639	G	A	100	0.53	G	105	0.42	G	LowQual	downstream_gene_variant	c.*420C>T	TGGT1_217951	hypothetical protein	Y
AAQM03000041	3534	T	G	82	0.54	T	83	0.51	T	LowQual	missense_variant	p.Asn119Thr	TGGT1_217951	hypothetical protein	Y
AAQM03000041	3542	T	G	86	0.52	T	81	0.51	T	LowQual	missense_variant	p.Gln116His	TGGT1_217951	hypothetical protein	Y
AAQM03000041	3550	T	C	85	0.52	T	81	0.54	T	LowQual	missense_variant	p.Thr114Ala	TGGT1_217951	hypothetical protein	Y
AAQM03000041	3618	C	T	74	0.41	C	67	0.46	C	LowQual	missense_variant	p.Ser91Asn	TGGT1_217951	hypothetical protein	Y
AAQM03000041	3623	C	T	72	0.4	C	65	0.44	C	LowQual	synonymous_variant	p.Thr89Thr	TGGT1_217951	hypothetical protein	Y
AAQM03000041	3654	T	A	65	0.4	T	59	0.38	T	LowQual	missense_variant	p.Glu79Val	TGGT1_217951	hypothetical protein	Y
AAQM03000041	3731	A	G	55	0.23	A	54	0.31	A	LowQual	synonymous_variant	p.Asn53Asn	TGGT1_217951	hypothetical protein	Y
AAQM03000041	3790	C	T	62	0.14	C	52	0.23	C	LowQual	missense_variant	p.Glu34Lys	TGGT1_217951	hypothetical protein	Y
AAQM03000042	64	C	T	8	1	T	15	0.93	T	LowQual	intergenic_region		TGGT1_408560	hypothetical protein	Y
AAQM03000042	69	C	T	9	1	T	15	0.93	T	LowQual	intergenic_region		TGGT1_408560	hypothetical protein	Y
AAQM03000042	100	T	A	13	1	A	18	0.94	A	LowQual	intergenic_region		TGGT1_408560	hypothetical protein	Y
AAQM03000042	710	G	T	95	0.44	G	94	0.51	G	LowQual	intergenic_region		TGGT1_408560	hypothetical protein	Y
AAQM03000042	1103	A	C	92	0.43	A	84	0.47	A	LowQual	intergenic_region		TGGT1_408560	hypothetical protein	Y
AAQM03000042	1219	A	G	81	0.38	A	85	0.43	A	LowQual	intergenic_region		TGGT1_408560	hypothetical protein	Y
AAQM03000042	1236	G	A	83	0.33	G	91	0.38	G	LowQual	upstream_gene_variant	c.-1G>A	TGGT1_408560	hypothetical protein	Y
AAQM03000042	1253	T	C	82	0.31	T	87	0.37	T	LowQual	upstream_gene_variant	c.-1T>C	TGGT1_408560	hypothetical protein	Y
AAQM03000042	1264	C	G	78	0.34	C	86	0.37	C	LowQual	upstream_gene_variant	c.-1C>G	TGGT1_408560	hypothetical protein	Y
AAQM03000042	1288	T	C	83	0.34	T	90	0.41	T	LowQual	upstream_gene_variant	c.-1T>C	TGGT1_408560	hypothetical protein	Y
AAQM03000042	1299	C	T	78	0.35	C	87	0.4	C	LowQual	upstream_gene_variant	c.-1C>T	TGGT1_408560	hypothetical protein	Y
AAQM03000042	1321	T	G	90	0.36	T	85	0.42	T	LowQual	upstream_gene_variant	c.-1T>G	TGGT1_408560	hypothetical protein	Y
AAQM03000042	1329	C	T	89	0.39	C	86	0.43	C	LowQual	upstream_gene_variant	c.-1C>T	TGGT1_408560	hypothetical protein	Y
AAQM03000042	1422	C	T	108	0.41	C	89	0.46	C	LowQual	upstream_gene_variant	c.-1C>T	TGGT1_408560	hypothetical protein	Y
AAQM03000042	1477	A	T	92	1	T	80	1	T	LowQual	upstream_gene_variant	c.-1A>T	TGGT1_408560	hypothetical protein	Y
AAQM03000042	1672	A	C	97	0.41	A	105	0.44	A	LowQual	upstream_gene_variant	c.-1A>C	TGGT1_408560	hypothetical protein	Y
AAQM03000048	691	C	G	63	0.36	C	55	0.38	C	LowQual	intron_variant	c.100-568C>G	TGGT1_245770B	hypothetical protein	Y
AAQM03000048	761	G	A	84	0.47	G	84	0.52	G	LowQual	intron_variant	c.100-498G>A	TGGT1_245770B	hypothetical protein	Y
AAQM03000048	764	G	A	85	0.47	G	86	0.52	G	LowQual	intron_variant	c.100-495G>A	TGGT1_245770B	hypothetical protein	Y
AAQM03000048	1075	A	G	95	0.47	A	84	0.44	A	LowQual	intron_variant	c.100-184A>G	TGGT1_245770B	hypothetical protein	Y
AAQM03000048	1176	A	G	52	0.36	A	56	0.32	A	LowQual	intron_variant	c.100-83A>G	TGGT1_245770B	hypothetical protein	Y
AAQM03000048	1218	C	T	41	0.36	C	46	0.32	C	LowQual	intron_variant	c.100-41C>T	TGGT1_245770B	hypothetical protein	Y
AAQM03000059	6064	C	T	91	0.54	C	102	0.41	C	LowQual	intron_variant	c.130-844G>A	TGGT1_408710	KRUF family protein	Y
AAQM03000059	6910	C	T	50	0.92	T	48	0.83	T	LowQual	intron_variant	c.129+23G>A	TGGT1_408710	KRUF family protein	Y
AAQM03000066	1731	G	A	89	0.31	G	87	0.32	G	LowQual	upstream_gene_variant	n.-1G>A	TGGT1_408810	tRNA-Ala	Y
AAQM03000066	1774	C	A	95	0.45	C	96	0.38	C	LowQual	upstream_gene_variant	n.-1C>A	TGGT1_408810	tRNA-Ala	Y
AAQM03000073	4140	C	T	40	0.8	T	43	0.88	T	LowQual	upstream_gene_variant	c.-1G>A	TGGT1_256650	hypothetical protein	Y
AAQM03000074	729	T	C	55	0.16	T	60	0.15	T	LowQual	downstream_gene_variant	c.*2427A>G	TGGT1_329800	hypothetical protein	Y
AAQM03000074	1420	C	T	113	0.53	C	96	0.42	C	LowQual	downstream_gene_variant	c.*2427G>A	TGGT1_329800	hypothetical protein	Y
AAQM03000074	1428	T	C	110	0.54	T	102	0.41	T	LowQual	downstream_gene_variant	c.*2427A>G	TGGT1_329800	hypothetical protein	Y
AAQM03000074	1510	C	T	113	0.53	C	103	0.51	C	LowQual	downstream_gene_variant	c.*2427G>A	TGGT1_329800	hypothetical protein	Y
AAQM03000074	1894	C	T	101	0.48	C	103	0.52	C	LowQual	missense_variant	p.Val747Ile	TGGT1_329800	hypothetical protein	Y
AAQM03000074	1929	G	A	106	0.46	G	91	0.57	G	LowQual	missense_variant	p.Thr735Met	TGGT1_329800	hypothetical protein	Y
AAQM03000074	1930	T	C	106	0.47	T	91	0.57	T	LowQual	missense_variant	p.Thr735Ala	TGGT1_329800	hypothetical protein	Y
AAQM03000074	2013	T	C	114	0.5	T	101	0.53	T	LowQual	missense_variant	p.Asn707Ser	TGGT1_329800	hypothetical protein	Y
AAQM03000074	2106	G	T	114	0.56	G	88	0.47	G	LowQual	missense_variant	p.Pro676Gln	TGGT1_329800	hypothetical protein	Y
AAQM03000074	2220	A	G	114	0.48	A	101	0.52	A	LowQual	missense_variant	p.Met638Thr	TGGT1_329800	hypothetical protein	Y
AAQM03000074	2982	A	C	108	0.55	A	89	0.47	A	LowQual	synonymous_variant	p.Pro571Pro	TGGT1_329800	hypothetical protein	Y
AAQM03000074	2984	G	T	109	0.55	G	90	0.46	G	LowQual	missense_variant	p.Pro571Thr	TGGT1_329800	hypothetical protein	Y
AAQM03000074	3330	G	A	118	0.48	G	102	0.45	G	LowQual	synonymous_variant	p.Ser542Ser	TGGT1_329800	hypothetical protein	Y
AAQM03000074	3473	G	C	108	0.54	G	97	0.54	G	LowQual	missense_variant	p.Arg495Gly	TGGT1_329800	hypothetical protein	Y
AAQM03000074	3514	C	T	124	0.57	C	97	0.58	C	LowQual	missense_variant	p.Ser481Asn	TGGT1_329800	hypothetical protein	Y
AAQM03000074	3546	T	G	131	0.59	T	99	0.61	T	LowQual	synonymous_variant	p.Ala470Ala	TGGT1_329800	hypothetical protein	Y
AAQM03000074	3769	G	C	104	0.51	G	94	0.56	G	LowQual	intron_variant	c.1354+98C>G	TGGT1_329800	hypothetical protein	Y
AAQM03000074	3773	T	A	102	0.5	T	92	0.54	T	LowQual	intron_variant	c.1354+94A>T	TGGT1_329800	hypothetical protein	Y
AAQM03000074	3781	A	G	107	0.52	A	91	0.51	A	LowQual	intron_variant	c.1354+86T>C	TGGT1_329800	hypothetical protein	Y
AAQM03000074	4339	T	C	92	0.57	T	71	0.52	T	LowQual	intron_variant	c.1021+125A>G	TGGT1_329800	hypothetical protein	Y
AAQM03000074	4700	C	T	66	0.5	C	80	0.38	C	LowQual	missense_variant	p.Ser262Asn	TGGT1_329800	hypothetical protein	Y
AAQM03000074	4731	A	C	60	0.46	A	69	0.3	A	LowQual	missense_variant	p.Ser252Ala	TGGT1_329800	hypothetical protein	Y
AAQM03000074	4732	T	G	60	0.46	T	69	0.3	T	LowQual	synonymous_variant	p.Ala251Ala	TGGT1_329800	hypothetical protein	Y
AAQM03000074	5180	C	T	88	0.47	C	73	0.45	C	LowQual	intron_variant	c.697+107G>A	TGGT1_329800	hypothetical protein	Y
AAQM03000074	5189	A	C	85	0.47	A	73	0.45	A	LowQual	intron_variant	c.697+98T>G	TGGT1_329800	hypothetical protein	Y
AAQM03000074	5242	C	T	79	0.51	C	71	0.42	C	LowQual	intron_variant	c.697+45G>A	TGGT1_329800	hypothetical protein	Y
AAQM03000074	5308	A	G	72	0.48	A	69	0.43	A	LowQual	missense_variant	p.Tyr226His	TGGT1_329800	hypothetical protein	Y
AAQM03000074	5313	G	A	76	0.47	G	71	0.42	G	LowQual	missense_variant	p.Thr224Ile	TGGT1_329800	hypothetical protein	Y
AAQM03000074	5358	T	G	87	0.44	T	77	0.53	T	LowQual	missense_variant	p.Lys209Thr	TGGT1_329800	hypothetical protein	Y
AAQM03000074	5591	A	G	110	0.55	A	87	0.48	A	LowQual	intron_variant	c.601+43T>C	TGGT1_329800	hypothetical protein	Y
AAQM03000074	5769	C	T	103	0.48	C	94	0.5	C	LowQual	missense_variant	p.Glu156Lys	TGGT1_329800	hypothetical protein	Y
AAQM03000074	5905	C	T	115	0.53	C	103	0.57	C	LowQual	synonymous_variant	p.Gly110Gly	TGGT1_329800	hypothetical protein	Y
AAQM03000074	5960	T	C	110	0.44	T	88	0.52	T	LowQual	missense_variant	p.Lys92Arg	TGGT1_329800	hypothetical protein	Y
AAQM03000074	5994	T	G	102	0.41	T	83	0.51	T	LowQual	missense_variant	p.Thr81Pro	TGGT1_329800	hypothetical protein	Y
AAQM03000074	6125	C	T	112	0.42	C	79	0.35	C	LowQual	missense_variant	p.Arg37His	TGGT1_329800	hypothetical protein	Y
AAQM03000074	6170	G	T	89	0.32	G	65	0.24	G	LowQual	missense_variant	p.Thr22Lys	TGGT1_329800	hypothetical protein	Y
AAQM03000074	6243	T	C	61	0.24	T	40	0.02	T	LowQual	upstream_gene_variant	c.-1A>G	TGGT1_329800	hypothetical protein	Y
AAQM03000074	6257	A	C	55	0.2	A	36	0	A	LowQual	upstream_gene_variant	c.-1T>G	TGGT1_329800	hypothetical protein	Y
AAQM03000088	574	C	A	53	0.2	C	50	0.14	C	LowQual	intergenic_region		TGGT1_329710	SAG-related sequence SRS26I	Y
AAQM03000088	649	G	C	72	0.36	G	68	0.35	G	LowQual	intergenic_region		TGGT1_329710	SAG-related sequence SRS26I	Y
AAQM03000088	664	G	A	77	0.41	G	71	0.4	G	LowQual	intergenic_region		TGGT1_329710	SAG-related sequence SRS26I	Y
AAQM03000088	1396	A	G	100	0.52	A	126	0.53	A	LowQual	intergenic_region		TGGT1_329710	SAG-related sequence SRS26I	Y
AAQM03000088	1709	T	G	104	0.5	T	92	0.48	T	LowQual	intergenic_region		TGGT1_329710	SAG-related sequence SRS26I	Y
AAQM03000088	2132	T	C	92	0.51	T	84	0.57	T	LowQual	downstream_gene_variant	c.*1464A>G	TGGT1_329710	SAG-related sequence SRS26I	Y
AAQM03000088	2463	A	G	21	0.47	A	20	0.75	A	LowQual	downstream_gene_variant	c.*1464T>C	TGGT1_329710	SAG-related sequence SRS26I	Y
AAQM03000088	2466	G	T	22	0.5	G	22	0.72	G	LowQual	downstream_gene_variant	c.*1464C>A	TGGT1_329710	SAG-related sequence SRS26I	Y
AAQM03000088	3840	T	C	101	0.5	T	76	0.53	T	LowQual	missense_variant	p.Asp133Gly	TGGT1_329710	SAG-related sequence SRS26I	Y
AAQM03000088	4035	T	C	86	0.5	T	72	0.45	T	LowQual	missense_variant	p.Asn68Ser	TGGT1_329710	SAG-related sequence SRS26I	Y
AAQM03000088	4054	G	C	85	0.51	G	74	0.45	G	LowQual	missense_variant	p.Gln62Glu	TGGT1_329710	SAG-related sequence SRS26I	Y
AAQM03000088	4065	T	C	84	0.46	T	74	0.44	T	LowQual	missense_variant	p.Glu58Gly	TGGT1_329710	SAG-related sequence SRS26I	Y
AAQM03000088	4068	C	G	83	0.46	C	73	0.45	C	LowQual	missense_variant	p.Arg57Thr	TGGT1_329710	SAG-related sequence SRS26I	Y
AAQM03000088	4116	A	C	82	0.45	A	89	0.51	A	LowQual	missense_variant	p.Val41Gly	TGGT1_329710	SAG-related sequence SRS26I	Y
AAQM03000088	4126	T	C	82	0.58	T	91	0.48	T	LowQual	missense_variant	p.Ser38Gly	TGGT1_329710	SAG-related sequence SRS26I	Y
AAQM03000088	4278	A	G	99	0.52	A	86	0.5	A	LowQual	upstream_gene_variant	c.-1T>C	TGGT1_329710	SAG-related sequence SRS26I	Y
AAQM03000088	4406	C	T	74	0.32	C	70	0.25	C	LowQual	upstream_gene_variant	c.-1G>A	TGGT1_329710	SAG-related sequence SRS26I	Y
AAQM03000088	4407	A	G	74	0.32	A	70	0.25	A	LowQual	upstream_gene_variant	c.-1T>C	TGGT1_329710	SAG-related sequence SRS26I	Y
AAQM03000089	2148	T	C	69	0.31	T	67	0.22	T	LowQual	missense_variant	p.Ser309Gly	TGGT1_408950	SAG-related sequence protein SRS26A	Y
AAQM03000115	997	G	C	265	0.38	G	237	0.32	G	LowQual	intron_variant	c.62-83C>G	TGGT1_409120	putative vacuolar type H+-ATPase proteolipid subunit	Y
AAQM03000132	808	A	G	47	0.14	A	42	0.19	A	LowQual	synonymous_variant	p.Phe1517Phe	TGGT1_409330	putative polyketide synthase	Y
AAQM03000132	811	C	T	49	0.14	C	39	0.2	C	LowQual	synonymous_variant	p.Ser1516Ser	TGGT1_409330	putative polyketide synthase	Y
AAQM03000132	813	A	T	50	0.14	A	40	0.2	A	LowQual	missense_variant	p.Ser1516Thr	TGGT1_409330	putative polyketide synthase	Y
AAQM03000132	814	A	G	50	0.14	A	40	0.2	A	LowQual	synonymous_variant	p.Tyr1515Tyr	TGGT1_409330	putative polyketide synthase	Y
AAQM03000132	815	T	A	50	0.14	T	40	0.2	T	LowQual	missense_variant	p.Tyr1515Phe	TGGT1_409330	putative polyketide synthase	Y
AAQM03000132	1281	T	C	146	0.34	T	137	0.3	T	LowQual	missense_variant	p.Thr1360Ala	TGGT1_409330	putative polyketide synthase	Y
AAQM03000132	3571	T	C	155	0.35	T	154	0.24	T	LowQual	synonymous_variant	p.Pro596Pro	TGGT1_409330	putative polyketide synthase	Y
AAQM03000132	3667	C	T	176	0.34	C	147	0.25	C	LowQual	synonymous_variant	p.Pro564Pro	TGGT1_409330	putative polyketide synthase	Y
AAQM03000132	4311	C	T	128	0.32	C	157	0.39	C	LowQual	intron_variant	c.1059-11G>A	TGGT1_409330	putative polyketide synthase	Y
AAQM03000132	4629	G	T	140	0.36	G	128	0.39	G	LowQual	missense_variant	p.Pro291Thr	TGGT1_409330	putative polyketide synthase	Y
AAQM03000137	1314	G	C	10	1	C	11	0.9	C	LowQual	intergenic_region		TGGT1_280070B	hypothetical protein	Y
AAQM03000137	1327	C	A	12	0.91	A	14	0.85	A	LowQual	intergenic_region		TGGT1_280070B	hypothetical protein	Y
AAQM03000137	1330	G	C	12	0.91	C	14	0.85	C	LowQual	intergenic_region		TGGT1_280070B	hypothetical protein	Y
AAQM03000137	1333	A	G	13	0.92	G	14	0.85	G	LowQual	intergenic_region		TGGT1_280070B	hypothetical protein	Y
AAQM03000137	1340	A	G	15	0.93	G	17	0.88	G	LowQual	intergenic_region		TGGT1_280070B	hypothetical protein	Y
AAQM03000141	4160	A	G	57	0.8	G	45	0.75	A	LowQual	upstream_gene_variant	c.-1A>G	TGGT1_409380	hypothetical protein	N
AAQM03000141	4199	G	A	48	0.77	G	46	0.76	G	LowQual	upstream_gene_variant	c.-1G>A	TGGT1_409380	hypothetical protein	Y
AAQM03000164	1	A	G	2	1	G	7	0.42	A	LowQual;SnpGap	upstream_gene_variant	c.-1A>G	TGGT1_409520	hypothetical protein	N
AAQM03000164	3	G	A	4	0.75	G	8	0.75	G	LowQual;SnpGap	upstream_gene_variant	c.-1G>A	TGGT1_409520	hypothetical protein	Y
AAQM03000164	4	A	G	4	0	A	8	0.62	A	LowQual;SnpGap	upstream_gene_variant	c.-1A>G	TGGT1_409520	hypothetical protein	Y
AAQM03000170	1034	A	G	70	0.24	A	73	0.28	A	LowQual	synonymous_variant	p.Gln311Gln	TGGT1_322110	hypothetical protein	Y
AAQM03000170	1071	T	C	76	0.31	T	85	0.31	T	LowQual	stop_lost&splice_region_variant	p.Ter324Glnext*?	TGGT1_322110	hypothetical protein	Y
AAQM03000170	1108	A	T	81	0.65	A	99	0.63	A	LowQual	missense_variant	p.Glu5Val	TGGT1_409590	putative transmembrane protein	Y
AAQM03000170	1194	A	G	109	0.46	A	130	0.44	A	LowQual	missense_variant	p.Arg34Gly	TGGT1_409590	putative transmembrane protein	Y
AAQM03000170	1649	T	A	89	0.44	T	100	0.46	T	LowQual	downstream_gene_variant	c.*972T>A	TGGT1_322110	hypothetical protein	Y
AAQM03000170	3241	G	A	102	0.41	G	74	0.64	G	LowQual	upstream_gene_variant	c.-1C>T	TGGT1_322120	hypothetical protein	Y
AAQM03000170	3433	C	A	94	0.55	C	94	0.5	C	LowQual	upstream_gene_variant	c.-1G>T	TGGT1_322120	hypothetical protein	Y
AAQM03000170	5141	T	C	87	0.49	T	116	0.38	T	LowQual	upstream_gene_variant	c.-1A>G	TGGT1_322130	hypothetical protein	Y
AAQM03000170	5687	A	G	76	0.42	A	91	0.52	A	LowQual	intergenic_region		TGGT1_322130-TGGT1_409600		Y
AAQM03000170	5723	C	G	78	0.53	C	87	0.47	C	LowQual	intergenic_region		TGGT1_322130-TGGT1_409600		Y
AAQM03000170	5925	C	T	83	0.51	C	64	0.45	C	LowQual	intergenic_region		TGGT1_322130-TGGT1_409600		Y
AAQM03000170	5970	T	G	88	0.47	T	81	0.44	T	LowQual	intergenic_region		TGGT1_322130-TGGT1_409600		Y
AAQM03000170	7354	C	G	79	0.49	C	101	0.53	C	LowQual	missense_variant	p.Ala156Pro	TGGT1_409600	rhoptry kinase family protein	Y
AAQM03000170	7374	A	T	76	0.46	A	92	0.51	A	LowQual	missense_variant	p.Met149Lys	TGGT1_409600	rhoptry kinase family protein	Y
AAQM03000170	7392	C	A	70	0.45	C	78	0.5	C	LowQual	missense_variant	p.Trp143Leu	TGGT1_409600	rhoptry kinase family protein	Y
AAQM03000170	7398	A	G	70	0.45	A	76	0.51	A	LowQual	missense_variant	p.Val141Ala	TGGT1_409600	rhoptry kinase family protein	Y
AAQM03000170	7404	G	A	71	0.45	G	71	0.5	G	LowQual	missense_variant	p.Pro139Leu	TGGT1_409600	rhoptry kinase family protein	Y
AAQM03000170	7424	A	G	64	0.35	A	69	0.44	A	LowQual	synonymous_variant	p.Phe132Phe	TGGT1_409600	rhoptry kinase family protein	Y
AAQM03000170	7427	T	A	64	0.35	T	69	0.44	T	LowQual	synonymous_variant	p.Ser131Ser	TGGT1_409600	rhoptry kinase family protein	Y
AAQM03000170	7459	C	A	51	0.33	C	64	0.42	C	LowQual	missense_variant	p.Val121Leu	TGGT1_409600	rhoptry kinase family protein	Y
AAQM03000170	7466	G	C	50	0.36	G	64	0.42	G	LowQual	missense_variant	p.Ile118Met	TGGT1_409600	rhoptry kinase family protein	Y
AAQM03000170	7530	T	G	49	0.24	T	49	0.26	T	LowQual	missense_variant	p.Tyr97Ser	TGGT1_409600	rhoptry kinase family protein	Y
AAQM03000170	7561	C	T	38	0.21	C	37	0.18	C	LowQual	missense_variant	p.Ala87Thr	TGGT1_409600	rhoptry kinase family protein	Y
AAQM03000170	7571	C	T	37	0.21	C	37	0.16	C	LowQual	synonymous_variant	p.Arg83Arg	TGGT1_409600	rhoptry kinase family protein	Y
AAQM03000170	7572	C	T	37	0.21	C	36	0.16	C	LowQual	missense_variant	p.Arg83Gln	TGGT1_409600	rhoptry kinase family protein	Y
AAQM03000170	7578	T	C	33	0.21	T	32	0.09	T	LowQual	missense_variant	p.Glu81Gly	TGGT1_409600	rhoptry kinase family protein	Y
AAQM03000170	7579	C	T	33	0.21	C	32	0.09	C	LowQual	missense_variant	p.Glu81Lys	TGGT1_409600	rhoptry kinase family protein	Y
AAQM03000199	846	G	A	87	0.51	G	84	0.46	G	LowQual	upstream_gene_variant	c.-1G>A	TGGT1_363030	rhoptry protein ROP8	Y
AAQM03000203	2352	T	C	70	0.41	T	82	0.37	T	LowQual	missense_variant	p.Ser31Pro	TGGT1_360840	SAG-related sequence protein SRS48E	Y
AAQM03000203	2403	G	A	64	0.29	G	76	0.35	G	LowQual	missense_variant	p.Ala48Thr	TGGT1_360840	SAG-related sequence protein SRS48E	Y
AAQM03000203	2405	A	G	63	0.3	A	76	0.32	A	LowQual	synonymous_variant	p.Ala48Ala	TGGT1_360840	SAG-related sequence protein SRS48E	Y
AAQM03000203	2411	A	G	66	0.28	A	68	0.27	A	LowQual	synonymous_variant	p.Lys50Lys	TGGT1_360840	SAG-related sequence protein SRS48E	Y
AAQM03000203	2412	G	A	64	0.29	G	69	0.27	G	LowQual	missense_variant	p.Glu51Lys	TGGT1_360840	SAG-related sequence protein SRS48E	Y
AAQM03000203	2414	G	A	64	0.29	G	70	0.27	G	LowQual	synonymous_variant	p.Glu51Glu	TGGT1_360840	SAG-related sequence protein SRS48E	Y
AAQM03000203	2417	C	T	66	0.28	C	72	0.27	C	LowQual	synonymous_variant	p.Asn52Asn	TGGT1_360840	SAG-related sequence protein SRS48E	Y
AAQM03000203	2441	G	C	67	0.22	G	69	0.24	G	LowQual	synonymous_variant	p.Leu60Leu	TGGT1_360840	SAG-related sequence protein SRS48E	Y
AAQM03000203	2452	G	A	66	0.19	G	67	0.23	G	LowQual	missense_variant	p.Ser64Asn	TGGT1_360840	SAG-related sequence protein SRS48E	Y
AAQM03000203	2456	C	G	67	0.19	C	67	0.22	C	LowQual	missense_variant	p.Asp65Glu	TGGT1_360840	SAG-related sequence protein SRS48E	Y
AAQM03000203	2459	A	G	66	0.18	A	67	0.22	A	LowQual	synonymous_variant	p.Ser66Ser	TGGT1_360840	SAG-related sequence protein SRS48E	Y
AAQM03000203	2463	C	G	66	0.16	C	68	0.19	C	LowQual	missense_variant	p.Gln68Glu	TGGT1_360840	SAG-related sequence protein SRS48E	Y
AAQM03000203	2465	G	C	67	0.16	G	68	0.19	G	LowQual	missense_variant	p.Gln68His	TGGT1_360840	SAG-related sequence protein SRS48E	Y
AAQM03000204	782	A	C	157	0.59	A	148	0.58	A	LowQual	intergenic_region		TGGT1_409860	SAG-related sequence protein SRS48Q	Y
AAQM03000204	933	A	G	199	0.57	A	198	0.51	A	LowQual	upstream_gene_variant	c.-1A>G	TGGT1_409860	SAG-related sequence protein SRS48Q	Y
AAQM03000204	1204	A	G	202	0.49	A	187	0.45	A	LowQual	upstream_gene_variant	c.-1A>G	TGGT1_409860	SAG-related sequence protein SRS48Q	Y
AAQM03000204	1233	G	T	195	0.4	G	184	0.43	G	LowQual	upstream_gene_variant	c.-1G>T	TGGT1_409860	SAG-related sequence protein SRS48Q	Y
AAQM03000204	1293	T	C	209	0.39	T	203	0.38	T	LowQual	upstream_gene_variant	c.-1T>C	TGGT1_409860	SAG-related sequence protein SRS48Q	Y
AAQM03000204	1377	G	A	208	0.5	G	216	0.48	G	LowQual	upstream_gene_variant	c.-1G>A	TGGT1_409860	SAG-related sequence protein SRS48Q	Y
AAQM03000204	1538	T	G	162	0.58	T	177	0.59	T	LowQual	upstream_gene_variant	c.-1T>G	TGGT1_409860	SAG-related sequence protein SRS48Q	Y
AAQM03000204	1558	C	T	145	0.54	C	162	0.57	C	LowQual	upstream_gene_variant	c.-1C>T	TGGT1_409860	SAG-related sequence protein SRS48Q	Y
AAQM03000204	1595	T	A	123	0.54	T	133	0.59	T	LowQual	upstream_gene_variant	c.-1T>A	TGGT1_409860	SAG-related sequence protein SRS48Q	Y
AAQM03000204	1597	A	G	123	0.53	A	132	0.59	A	LowQual	upstream_gene_variant	c.-1A>G	TGGT1_409860	SAG-related sequence protein SRS48Q	Y
AAQM03000204	1639	C	T	108	0.5	C	109	0.52	C	LowQual	upstream_gene_variant	c.-1C>T	TGGT1_409860	SAG-related sequence protein SRS48Q	Y
AAQM03000204	1645	A	T	100	0.44	A	96	0.47	A	LowQual	upstream_gene_variant	c.-1A>T	TGGT1_409860	SAG-related sequence protein SRS48Q	Y
AAQM03000204	3233	A	C	46	0.89	C	40	0.97	C	LowQual	intron_variant	c.1234+168A>C	TGGT1_409860	SAG-related sequence protein SRS48Q	Y
AAQM03000204	3238	G	T	45	0.86	T	40	0.95	T	LowQual	intron_variant	c.1234+173G>T	TGGT1_409860	SAG-related sequence protein SRS48Q	Y
AAQM03000204	3249	C	T	46	0.82	T	37	0.94	T	LowQual	intron_variant	c.1234+184C>T	TGGT1_409860	SAG-related sequence protein SRS48Q	Y
AAQM03000204	3265	A	T	47	0.76	A	35	0.85	T	LowQual	intron_variant	c.1234+200A>T	TGGT1_409860	SAG-related sequence protein SRS48Q	N
AAQM03000204	3303	A	G,T	46	0.65	A	44	0.72	A	LowQual	intron_variant	c.1234+238A>G	TGGT1_409860	SAG-related sequence protein SRS48Q	Y
AAQM03000204	3473	C	A	45	0.75	C	44	0.79	C	LowQual;SnpGap	intron_variant	c.1235-104C>A	TGGT1_409860	SAG-related sequence protein SRS48Q	Y
AAQM03000205	3017	C	T	37	1	T	43	0.97	T	LowQual	missense_variant	p.Ser166Phe	TGGT1_409870	SAG-related sequence protein SRS48K	Y
AAQM03000205	3020	C	T	37	1	T	43	0.97	T	LowQual	missense_variant	p.Pro167Leu	TGGT1_409870	SAG-related sequence protein SRS48K	Y
AAQM03000205	5022	A	G	7	0.85	G	3	0.66	A	LowQual	downstream_gene_variant	c.*1764A>G	TGGT1_409870	SAG-related sequence protein SRS48K	N
AAQM03000207	1209	A	G	81	0.35	A	61	0.36	A	LowQual	intron_variant	c.450+272A>G	TGGT1_301890	Toxoplasma gondii family B protein	Y
AAQM03000207	7176	T	C	97	0.46	T	93	0.51	T	LowQual	intergenic_region				Y
AAQM03000207	7219	A	C	112	0.46	A	104	0.39	A	LowQual	intergenic_region				Y
AAQM03000207	7232	A	G	111	0.45	A	102	0.4	A	LowQual	intergenic_region				Y
AAQM03000215	499	A	G	111	0.38	A	89	0.37	A	LowQual	downstream_gene_variant	c.*1857T>C	TGGT1_409990	hypothetical protein	Y
AAQM03000215	510	T	C	109	0.49	T	94	0.45	T	LowQual	downstream_gene_variant	c.*1857A>G	TGGT1_409990	hypothetical protein	Y
AAQM03000215	635	T	G	98	0.48	T	98	0.5	T	LowQual	intron_variant	c.1841-14A>C	TGGT1_409990	hypothetical protein	Y
AAQM03000229	179	A	G	51	0.64	A	51	0.76	A	LowQual	missense_variant	p.Gln40Arg	TGGT1_410060	putative proteophosphoglycan ppg4, related protein	Y
AAQM03000229	483	A	G	90	0.84	G	91	0.73	A	LowQual	synonymous_variant	p.Glu141Glu	TGGT1_410060	putative proteophosphoglycan ppg4, related protein	N
AAQM03000229	1251	T	C	209	0.65	T	247	0.57	T	LowQual	synonymous_variant	p.Asp397Asp	TGGT1_410060	putative proteophosphoglycan ppg4, related protein	Y
AAQM03000229	1334	G	A	158	0.76	G	198	0.81	A	LowQual	missense_variant	p.Gly425Glu	TGGT1_410060	putative proteophosphoglycan ppg4, related protein	N
AAQM03000229	1412	C	A	122	0.72	C	125	0.84	A	LowQual	missense_variant	p.Thr451Lys	TGGT1_410060	putative proteophosphoglycan ppg4, related protein	N
AAQM03000229	1442	A	G	125	0.56	A	144	0.61	A	LowQual	missense_variant	p.Lys461Arg	TGGT1_410060	putative proteophosphoglycan ppg4, related protein	Y
[truncated: 6,631 more rows]

## Sheet: 11
Alt Allele Freq	0.8			variant allele fre
[truncated: 22,855 more rows]

[truncated: 4 more sheets: 21, 051, 14, D1]
